# Supplementary material for: Assessment of Polygala paniculata (Polygalaceae) characteristics for evolutionary studies of legume–rhizobia symbiosis
Source: J Plant Res. 2019 Dec 11;133(1):109–22. doi: 10.1007/s10265-019-01159-x (PMC8057963; doi:10.1007/s10265-019-01159-x)
Supplement: Supplementary file 1 — Supplementary material 1 (XLSX 46 kb) [file 10265_2019_1159_MOESM1_ESM.xlsx]

## Sheet: ESM1 information
	Electronic Supplementary Material (ESM) 1
	Title: Assessment of Polygala paniculata (Polygalaceae) characteristics for evolutionary studies of legume–rhizobia symbiosis
	Journal: Journal of Plant Research
	Names of Authors: Yuji Tokumoto, Kayo Hashimoto, Takashi Soyano, Seishiro Aoki, Wataru Iwasaki, Mai Fukuhara, Tomomi Nakagawa, Kazuhiko Saeki, Jun Yokoyama, Hironori Fujita, Masayoshi Kawaguchi
	Corresponding Author:
	Masayoshi Kawaguchi
	National Institute for Basic Biology, Okazaki, Aichi, 444-8585 Japan
	Mail; masayosi@nibb.ac.jp
	Contents:
	Table S1. 175 sequences used in this study. The sequences were searched from NCBI database with the queries of "Polygalaceae" and "rbcL".

## Sheet: TableS1
Table S1. 175 sequences used in this study. The sequences were searched from NCBI database with the queries of "Polygalaceae" and "rbcL".
Accession #	Family name	tribe in Polygalaceae	Species name	Header line of NCBI fasta file	Aligned sequence	Note
LC494268.1	Polygalaceae	Polygaleae	Polygala sp.		---------------------------AGCGTTGGGTTCAAGGCTGGCGTAAAAGATTATAAATTGACTTATTATACTCCTGAATATGAAACCAAAGATACTGATATTTTGGCAGCATTCCGAGTAACCCCTCAACCTGGAGTTCCGCCTGAAGAAGCGGGGGCCGCGGTAGCTGCTGAATCTTCTACTGGTACGTGGACAACTGTGTGGACTGACGGGCTTACCAGTCTTGATCGTTACAAAGGACGATGCTACCACATCGAGCCTGTTGCTGGAGAAGAAAATCAATATATTGCTTATGTAGCTTATCCCTTAGACCTTTTTGAAGAAGGTTCTGTTACTAACATGTTTACTTCCATTGTGGGAAATGTATTTGGGTTCAAGGCCCTGCGCGCTCTA…	This study
EU644684.1	Polygalaceae	Polygaleae	Polygala paniculata	>gi|194320388|gb|EU644684.1| Polygala paniculata ribulose-1,5-bisphosphate carboxylase/oxygenase large subunit (rbcL) gene, partial cds; chloroplast	------------------------------GTTGGGTTCAAGGCTGGCGTAAAAGATTATAAATTGACTTATTATACTCCTGAATATGAAACCAAAGATACTGATATTTTGGCAGCATTCCGAGTAACCCCTCAACCTGGAGTTCCGCCTGAAGAAGCGGGGGCCGCGGTAGCTGCTGAATCTTCTACTGGTACGTGGACAACTGTGTGGACTGACGGGCTTACCAGTCTTGATCGTTACAAAGGACGATGCTATCACATCGAGCCTGTTGCTGGAGAAGAAAATCAATATATTGCTTATGTAGCTTATCCCTTAGACCTTTTTGAAGAAGGTTCTGTTACTAACATGTTTACTTCCATTGTGGGAAATGTATTTGGGTTCAAGGCCCTGCGCGCTCTA…
AM234221.1	Polygalaceae	Polygaleae	Polygala paniculata	>gi|148590261|emb|AM234221.1| Polygala paniculata partial rbcL gene for ribulose bisphosphate carboxylase large chain, specimen voucher Zloch sn (K)	---------------GAAACTAAAGCAAGCGTTGGGTTCAAGGCTGGCGTAAAAGATTATAAATTGACTTATTATACTCCTGAATATGAAACCAAAGATACTGATATTTTGGCAGCATTCCGAGTAACCCCTCAACCTGGAGTTCCGCCTGAAGAAGCGGGGGCCGCGGTAGCTGCTGAATCTTCTACTGGTACGTGGACAACTGTGTGGACTGACGGGCTTACCAGTCTTGATCGTTACAAAGGACGATGCTACCACATCGAGCCTGTTGCTGGAGAAGAAAATCAATTTATTGCTTATGTAGCTTATCCCTTAGACCTTTTTGAAGAAGGTTCTGTTACTAACATGTTTACTTCCATTGTGGGAAATGTATTTGGGTTCAAGGCCCTGCGCGCTCTA…
JQ593515.1	Polygalaceae	Polygaleae	Polygala paniculata	>gi|384594574|gb|JQ593515.1| Polygala paniculata voucher BioBot10232 ribulose-1,5-bisphosphate carboxylase/oxygenase large subunit (rbcL) gene, partial cds; chloroplast	---------------------------AGCGTTGGGTTCAAGGCTGGCGTAAAAGATTATAAATTGACTTATTATACTCCTGAATATGAAACCAAAGATACTGATATTTTGGCAGCATTCCGAGTAACCCCTCAACCTGGAGTTCCGCCTGAAGAAGCGGGGGCCGCGGTAGCTGCTGAATCTTCTACTGGTACGTGGACAACTGTGTGGACTGACGGGCTTACCAGTCTTGATCGTTACAAAGGACGATGCTACCACATCGAGCCTGTTGCTGGAGAAGAAAATCAATTTATTGCTTATGTAGCTTATCCCTTAGACCTTTTTGAAGAAGGTTCTGTTACTAACATGTTTACTTCCATTGTGGGAAATGTATTTGGGTTCAAGGCCCTGCGCGCTCTA…
AM234218.1	Polygalaceae	Polygaleae	Polygala galapageia	>gi|148590255|emb|AM234218.1| Polygala galapageia partial rbcL gene for ribulose bisphosphate carboxylase large chain, specimen voucher Adsersen 1732 (C)	---------------GAAACTAAAGCAAGCGTTGGGTTCAAGGCTGGCGTAAAAGATTATAAATTGACTTATTATACTCCTGAATATGAAACCAAAGATACTGATATTTTGGCAGCATTCCGAGTAACCCCTCAACCTGGAGTTCCGCCTGAAGAAGCGGGGGCCGCGGTAGCTGCTGAATCTTCTACTGGTACGTGGACAACTGTGTGGACTGACGGGCTTACCAGTCTTGATCGTTACAAAGGACGATGCTACCACATCGAGCCTGTTGCTGGAGAAGAAAATCAATATATTGCTTATGTAGCTTATCCCTTAGACCTTTTTGAAGAAGGTTCTGTTACTAACATGTTTACTTCCATTGTGGGAAATGTATTTGGGTTCAAGGCCCTGCGCGCTCTA…
AM234217.1	Polygalaceae	Polygaleae	Polygala sancti-georgii	>gi|148590253|emb|AM234217.1| Polygala sancti-georgii partial rbcL gene for ribulose bisphosphate carboxylase large chain, specimen voucher Adsersen 1897 (C)	---------------GAAACTAAAGCAAGCGTTGGGTTCAAGGCTGGCGTAAAAGATTATAAATTGACTTATTATACTCCTGAATATGAAACCAAAGATACTGATATTTTGGCAGCATTCCGAGTAACCCCTCAACCTGGAGTTCCGCCTGAAGAAGCGGGGGCCGCGGTAGCTGCTGAATCTTCTACTGGTACGTGGACAACTGTGTGGACTGACGGGCTTACCAGTCTTGATCGTTACAAAGGACGATGCTACCACATCGAGCCTGTTGCTGGAGAAGAAAATCAATATATTGCTTATGTAGCTTATCCCTTAGACCTTTTTGAAGAAGGTTCTGTTACTAACATGTTTACTTCCATTGTGGGAAATGTATTTGGGTTCAAGGCCCTGCGCGCTCTA…
EU644687.1	Polygalaceae	Polygaleae	Polygala tenella	>gi|194320394|gb|EU644687.1| Polygala tenella ribulose-1,5-bisphosphate carboxylase/oxygenase large subunit (rbcL) gene, partial cds; chloroplast	---------------------------------GGGYTCANGGCTGGCRTAAAAGATTATAAATTGACTTATTATACTCCTGACTATGAAACCAAAGATACTGATATTTTGGCAGCATTCCGAGTAACCCCTCAACCTGGAGTTCCGCCTGAAGAAGCGGGGGCCGCGGTAGCTGCTGAATCTTCTACTGGTACATGGACAACTGTGTGGACTGACGGGCTTACCAGTCTTGATCGTTACAAAGGACGATGCTATAACATCGAGCCTGTTGCTGGAGAAGAAAATCAATATATTGCTTATGTAGCTTATCCCTTAGACCTTTTTGAAGAAGGTTCTGTTACTAACATGTTTACTTCCATTGTGGGAAATGTATTTGGGTTCAAGGCCCTGCGCGCTCTA…
EU644683.1	Polygalaceae	Polygaleae	Polygala subtilis	>gi|194320386|gb|EU644683.1| Polygala subtilis ribulose-1,5-bisphosphate carboxylase/oxygenase large subunit (rbcL) gene, partial cds; chloroplast	------------------------------GTCGGGTTCAAGGCTGGCGTAAAAGATTATAAATTGACTTATTATACTCCTGAATATGAAACCAAAGATACTGATATTTTGGCAGCATTCCGAGTAACCCCTCAACCTGGAGTTCCGCCCGAAGAAGCGGGAGCCGCGGTAGCTGCTGAATCTTCTACTGGTACATGGACAACTGTGTGGACTGACGGGCTTACCAGTCTTGATCGGTACAAAGGACGATGCTACCACATCGAGCCTGTTGCTGGAGAAGAAAATCAATATATTGCTTATGTAGCTTATCCCTTAGACCTTTTTGAAGAAGGTTCTGTTACTAACATGTTTACTTCCATTGTGGGAAATGTATTTGGGTTCAAGGCCCTGCGCGCTCTA…
EU644691.1	Polygalaceae	Polygaleae	Polygala galioides	>gi|194320402|gb|EU644691.1| Polygala galioides ribulose-1,5-bisphosphate carboxylase/oxygenase large subunit (rbcL) gene, partial cds; chloroplast	------------------------------GTTGGGTTCNAGGCTGGYGTAAAAGATTATAAATTGACTTATTATACTCCTGAATATGAAACCAAAGATACTGATATYTTGGCAGCATTCCGAGTAACYCCTCAACCTGGAGTTCCGCCCGAAGAAGCGGGGGCCGCRGTAGCTGCTGAATCTTCTACTGGTACATGGACAACTGTATGGACCGATGGGCTTACCAGTCTTGATCGTTACAAAGGACGATGCTACCACATCGAGCCTGTTGCTGGAGAANAAAATCAATWTATTGCTTATGTAGCTTATCCCTTAGACCTTTTTGAAGAAGGTTCTGTTACTAACATGTTTACTTCCATTGTGGGAAATGTWTTTGGGTTCAAGGCCCTGCGYGCTCTA…
KJ773766.1	Polygalaceae	Polygaleae	Polygala cymosa	>gi|818946012|gb|KJ773766.1| Polygala cymosa ribulose-1,5-bisphosphate carboxylase/oxygenase large subunit (rbcL) gene, partial cds; chloroplast	---------------------------------------------------------------------------------GACTATGAAACTAAAGATACTGATATTTTGGCAGCATTCCGAGTAACCCCTCAACCAGGAGTTCCGCCTGAAGAAGCGGGGGCCGCGGTAGCTGCTGAATCTTCTACTGGTACATGGACAACTGTGTGGACTGACGGGCTTACCAGTCTTGATCGTTACAAAGGACGATGCTACCACATCGAGTCTGTTGCTGGAGAAGAAAATCAATATATTGCTTATGTAGCTTATCCCTTAGACCTTTTTGAAGAAGGTTCTGTTACTAACATGTTTACTTCCATTGTGGGAAATGTATTTGGGTTCAAGGCCCTGCGCGCTCTA…
KJ773774.1	Polygalaceae	Polygaleae	Polygala rugelii	>gi|818946028|gb|KJ773774.1| Polygala rugelii ribulose-1,5-bisphosphate carboxylase/oxygenase large subunit (rbcL) gene, partial cds; chloroplast	------------------------------------------------------------------ACTTATTATACTCCTGACTATGAAACTAAAGATACTGATATTTTGGCAGCATTCCGAGTAACCCCTCAACCAGGAGTTCCGCCTGAAGAAGCGGGGGCCGCGGTAGCTGCTGAATCTTCTACTGGTACATGGACAACTGTGTGGACTGACGGGCTTACCAGTCTTGATCGTTACAAAGGACGATGCTACCACATCGAGTCTGTTGCTGGAGAAGAAAATCAATATATTGCTTATGTAGCTTATCCCTTAGACCTTTTTGAAGAAGGTTCTGTTACTAACATGTTTACTTCCATTGTGGGAAATGTATTTGGGTTCAAGGCCCTGCGCGCTCTA…
KJ773769.1	Polygalaceae	Polygaleae	Polygala lutea	>gi|818946018|gb|KJ773769.1| Polygala lutea ribulose-1,5-bisphosphate carboxylase/oxygenase large subunit (rbcL) gene, partial cds; chloroplast	---------------------------------------------------------------TTGACTTATTATACTCCTGACTATGAAACTAAAGATACTGATATTTTGGCAGCATTCCGAGTAACCCCTCAACCAGGAGTTCCGCCTGAAGAAGCGGGGGCCGCGGTAGCTGCTGAATCTTCTACTGGTACATGGACAACTGTGTGGACTGACGGGCTTACCAGTCTTGATCGTTACAAAGGACGATGCTACCACATCGAGTCTGTTGCTGGAGAAGAAAATCAATATATTGCTTATGTAGCTTATCCCTTAGACCTTTTTGAAGAAGGTTCTGTTACTAACATGTTTACTTCCATTGTGGGAAATGTATTTGGGTTCAAGGCCCTGCGCGCTCTA…
KJ773771.1	Polygalaceae	Polygaleae	Polygala nana	>gi|818946022|gb|KJ773771.1| Polygala nana ribulose-1,5-bisphosphate carboxylase/oxygenase large subunit (rbcL) gene, partial cds; chloroplast	---------------------------------------------------------------TTGACTTATTATACTCCTGACTATGAAACTAAAGATACTGATATTTTGGCAGCATTCCGAGTAACCCCTCAACCAGGAGTTCCGCCTGAAGAAGCGGGGGCCGCGGTAGCTGCTGAATCTTCTACTGGTACATGGACAACTGTGTGGACTGACGGGCTTACCAGTCTTGATCGTTACAAAGGACGATGCTACCACATCGAGTCTGTTGCTGGAGAAGAAAATCAATATATTGCTTATGTAGCTTATCCCTTAGACCTTTTTGAAGAAGGTTCTGTTACTAACATGTTTACTTCCATTGTGGGAAATGTATTTGGGTTCAAGGCCCTGCGCGCTCTA…
KJ773773.1	Polygalaceae	Polygaleae	Polygala ramosa	>gi|818946026|gb|KJ773773.1| Polygala ramosa ribulose-1,5-bisphosphate carboxylase/oxygenase large subunit (rbcL) gene, partial cds; chloroplast	---------------------------------------------------------------TTGACTTATTATACTCCTGACTATGAAACTAAAGATACTGATATTTTGGCAGCATTCCGAGTAACCCCTCAACCAGGAGTTCCGCCTGAAGAAGCGGGGGCCGCGGTAGCTGCTGAATCTTCTACTGGTACATGGACAACTGTGTGGACTGACGGGCTTACCAGTCTTGATCGTTACAAAGGACGATGCTACCACATCGAGTCTGTTGCTGGAGAAGAAAATCAATATATTGCTTATGTAGCTTATCCCTTAGACCTTTTTGAAGAAGGTTCTGTTACTAACATGTTTACTTCCATTGTGGGAAATGTATTTGGGTTCAAGGCCCTGCGCGCTCTA…
KJ773764.1	Polygalaceae	Polygaleae	Polygala balduinii	>gi|818946008|gb|KJ773764.1| Polygala balduinii ribulose-1,5-bisphosphate carboxylase/oxygenase large subunit (rbcL) gene, partial cds; chloroplast	---------------------------------------------------------------------------------------------------------------------------------------------------------AAAGCGGGGGCCGCGGTAGCTGCTGAATCTTCTACTGGTACATGGACAACTGTGTGGACTGACGGGCTTACCAGTCTTGATCGTTACAAAGGACGATGCTACCACATCGAGTCTGTTGCTGGAGAAGAAAATCAATATATTGCTTATGTAGCTTATCCCTTAGACCTTTTTGAAGAAGGTTCTGTTACTAACATGTTTACTTCCATTGTGGGAAATGTATTTGGGTTCAAGGCCCTGCGCGCTCTA…
KJ773770.1	Polygalaceae	Polygaleae	Polygala mariana	>gi|818946020|gb|KJ773770.1| Polygala mariana ribulose-1,5-bisphosphate carboxylase/oxygenase large subunit (rbcL) gene, partial cds; chloroplast	---------------------------------------------------------------TTGACTTATTATACTCCTGACTATGAAACTAAAGATACTGATATTTTGGCAGCATTCCGAGTAACCCCTCAACCTGGAGTTCCGCCTGAAGAAGCGGGGGCCGCGGTAGCTGCTGAATCTTCTACTGGTACATGGACAACTGTGTGGACTGACGGGCTTACCAGTCTTGATCGTTACAAAGGACGATGCTATCACATCGAGTCTGTTGCTGGAGAAGAAAATCAATATATTGCTTATGTAGCTTATCCCTTAGACCTTTTTGAAGAAGGTTCTGTTACTAACATGTTTACTTCCATTGTGGGAAATGTATTTGGGTTCAAGGCCCTGCGCGCTCTA…
L01945.2	Polygalaceae	Polygaleae	Polygala cruciata	>gi|7240425|gb|L01945.2|PYGCPRBCL Polygala cruciata ribulose 1,5-bisphosphate carboxylase (rbcL) gene, partial cds; chloroplast gene for chloroplast product	------------------------------GTTGGGTTCAAGGCTGGCGTAAAAGATTATAAATTGACTTATTATACTCCTGACTATGAAACTAAAGATACTGATATTTTGGCAGCATTCCGAGTAACCCCTCAACCTGGAGTTCCGCCTGAAGAAGCGGGCGCCGCGGTGGCTGCTGAATCTTCTACTGGTACATGGACAACTGTGTGGACTGACGGGCTTACCAGTCTTGATCGTTACAAAGGACGATGCTACCACATCGAGTCTGTTGCTGGAGAAGAAAATCAATATATTGCTTATGTAGCTTATCCCTTAGACCTTTTTGAAGAAGGTTCTGTTACTAACATGTTTACTTCCATTGTGGGAAATGTATTTGGGTTCAAGGCCCTGCGCGCTCTA…
KJ773768.1	Polygalaceae	Polygaleae	Polygala lewtonii	>gi|818946016|gb|KJ773768.1| Polygala lewtonii ribulose-1,5-bisphosphate carboxylase/oxygenase large subunit (rbcL) gene, partial cds; chloroplast	---------------------------------------------------------------TTGACTTATTATACTCCTGACTATGAAACCAAAGATACTGATATTTTGGCAGCATTCCGAGTAACCCCTCAACCTGGAGTTCCGCCTGAAGAAGCGGGGGCCGCGGTAGCTGCTGAATCTTCTACTGGTACATGGACAACTGTGTGGACTGACGGGCTTACCAGTCTTGATCGTTACAAAGGACGATGCTACCACATCGAGTCTGTTGCTGGAGAAGAAAATCAATATATTGCTTATGTAGCTTATCCCTTAGACCTTTTTGAAGAAGGTTCTGTTACTAACATGTTTACTTCCATTGTGGGAAATGTATTTGGGTTCAAGGCCCTGCGCGCTCTA…
KJ773772.1	Polygalaceae	Polygaleae	Polygala polygama	>gi|818946024|gb|KJ773772.1| Polygala polygama ribulose-1,5-bisphosphate carboxylase/oxygenase large subunit (rbcL) gene, partial cds; chloroplast	---------------------------------------------------------------TTGACTTATTATACTCCTGACTATGAAACCAAAGATACTGATATTTTGGCAGCATTCCGAGTAACCCCTCAACCTGGAGTTCCGCCTGAAGAAGCGGGGGCCGCGGTAGCTGCTGAATCTTCTACTGGTACATGGACAACTGTGTGGACTGACGGGCTTACCAGTCTTGATCGTTACAAAGGACGATGCTACCACATCGAGTCTGTTGCTGGAGAAGAAAATCAATATATTGCTTATGTAGCTTATCCCTTAGACCTTTTTGAAGAAGGTTCTGTTACTAACATGTTTACTTCCATTGTGGGAAATGTATTTGGGTTCAAGGCCCTGCGCGCTCTA…
KJ773775.1	Polygalaceae	Polygaleae	Polygala setacea	>gi|818946030|gb|KJ773775.1| Polygala setacea ribulose-1,5-bisphosphate carboxylase/oxygenase large subunit (rbcL) gene, partial cds; chloroplast	------------------------------------------------------------------ACTTATTATACTCCTGACTATGAAACCAAAGATACTGATATTTTGGCAGCATTCCGAGTAACCCCCCAACCAGGAGTTCCGCCTGAAGAAGCGGGGGCCGCGGTAGCTGCTGAATCTTCTACTGGTACATGGACAACTGTGTGGACTGACGGGCTTACGAGTCTTGATCGTTACAAAGGACGATGCTACCACATCGAGTCTGTTGCTGGAGAAGAAAATCAATATATTGCTTATGTAGCTTATCCCTTAGACCTTTTTGAAGAAGGTTCTGTTACTAACATGTTTACTTCCATTGTGGGAAATGTATTTGGGTTCAAGGCTCTGCGCGCTCTA…
KJ773767.1	Polygalaceae	Polygaleae	Polygala incarnata	>gi|818946014|gb|KJ773767.1| Polygala incarnata ribulose-1,5-bisphosphate carboxylase/oxygenase large subunit (rbcL) gene, partial cds; chloroplast	------------------------------------------------------------------------------------------------------------------------------------------------CCGCCTGAAGAAGCGGGGGCCGCGGTAGCTGCTGAATCTTCTACTGGTACATGGACAACTGTGTGGACTGACGGGCTTACGAGTCTTGATCGTTACAAAGGACGATGCTACCACATCGAGTCTGTTGCTGGAGAAGAAAATCAATATATTGCTTATGTAGCTTATCCCTTAGACCTTTTTGAAGAAGGTTCTGTTACTAACATGTTTACTTCCATTGTGGGAAATGTATTTGGGTTCAAGGCCCTGCGCGCTCTA…
KJ773765.1	Polygalaceae	Polygaleae	Polygala boykinii	>gi|818946010|gb|KJ773765.1| Polygala boykinii ribulose-1,5-bisphosphate carboxylase/oxygenase large subunit (rbcL) gene, partial cds; chloroplast	---------------------------------------------------------------TTGACTTATTATACTCCTGACTATGAAACCAAAGATACTGATATTTTGGCAGCATTTCGAGTAACCCCTCAACCTGGAGTTCCGCCTGAAGAAGCGGGGGCCGCAGTAGCTGCTGAATCTTCTACTGGTACATGGACAACTGTGTGGACTGACGGGCTTACCAGTCTTGATCGTTACAAAGGACGATGCTACCACATCGAGTCTGTTGCTGGAGAAGAAAATCAATATATTGCTTATGTAGCTTATCCCTTAGACCTTTTTGAAGAAGGTTCTGTTACTAACATGTTTACTTCCATTGTGGGAAATGTATTTGGGTTCAAGGCCCTGCGCGCTCTA…
KT458054.1	Polygalaceae	Polygaleae	Polygala alba	>gi|984913159|gb|KT458054.1| Polygala alba voucher Steele_1320 ribulose-1,5-bisphosphate carboxylase/oxygenase gene, complete cds; chloroplast	ATGTCACCACAAACAGAAACTAAAGCAAGCGTTGGGTTCAAGGCTGGCGTAAAAGATTATAAATTGACTTATTATACTCCTGACTATGAAACCAAAGATACTGATATTTTGGCAGCATTTCGAGTAACCCCTCAACCTGGAGTTCCGCCTGAAGAAGCGGGGGCCGCGGTAGCTGCTGAATCTTCTACTGGTACATGGACAAGTGTGTGGACTGACGGGCTTACCAGTCTTGATCGTTACAAAGGACGATGCTACCACATCGAGTCTGTTGCTGGAGAAGAAAATCAATATATTGCTTATGTAGCTTATCCCTTAGACCTTTTTGAAGAAGGTTCTGTTACTAACATGTTTACTTCCATTGTGGGAAATGTATTTGGGTTCAAGGCCCTGCGCGCTCTA…
EU644689.1	Polygalaceae	Polygaleae	Polygala hygrophila	>gi|194320398|gb|EU644689.1| Polygala hygrophila ribulose-1,5-bisphosphate carboxylase/oxygenase large subunit (rbcL) gene, partial cds; chloroplast	------------------------------GTTGGGTTCANGGCTGGCGTAAAAGATTATAAATTGACTTATTATACTCCTGACTATGAAACCAAAGATACTGATATTTTGGCAGCATTCCGAGTAACCCCTCAACCTGGAGTTCCGCCTGAAGAAGCAGGGGCCGCGGTAGCTGCTGAATCTTCTACTGGTACATGGACAACTGTGTGGACTGACGGGCTTACCAGTCTTGATCGTTACAAAGGACGATGCTACCACATCGAGTCTGTTGCTGGAGAAGAAAATCAATATATTGCTTATGTAGCTTATCCCTTAGACCTTTTTGAAGAAGGTTCTGTTACTAACATGTTTACTTCCATTGTGGGAAATGTTTTTGGGTTCAAGGCCCTGCGCGCTCTA…
EU644688.1	Polygalaceae	Polygaleae	Polygala longicaulis	>gi|194320396|gb|EU644688.1| Polygala longicaulis ribulose-1,5-bisphosphate carboxylase/oxygenase large subunit (rbcL) gene, partial cds; chloroplast	------------------------------GTTGGGTTCAAGGCTGGCGTAAAAGATTATAAATTGACTTATTATACTCCTGACTATGAAACCAAAGATACTGATATTTTGGCAGCATTCCGAGTAACCCCTCAACCTGGAGTTCCGCCTGAAGAAGCGGGGGCCGCGGTAGCTGCTGAATCTTCTACTGGTACATGGACAACTGTGTGGACTGACGGGCTTACCAGTCTTGATCGTTACAAAGGACGATGCTATCACATCGAGTCTGTTGCCGGAGAAGAAAATCAATATATTGCTTATGTAGCTTATCCCTTAGACCTTTTTGAAGAAGGTTCTGTTACTAACATGTTTACTTCCATTGTGGGAAATGTATTTGGGTTCAAGGCCCTGCGCGCTCTA…
AM234189.1	Polygalaceae	Polygaleae	Polygala senega	>gi|148590197|emb|AM234189.1| Polygala senega partial rbcL gene for ribulose bisphosphate carboxylase large chain, specimen voucher Brouillet L. 99-11 (MT)	---------CAAACAGAAACTAAAGCAAGCGTTGGGTTCAAGGCTGGCGTAAAAGATTATAAATTGACTTATTATACTCCTGACTATGAAACCAAAGATACTGATATTTTGGCAGCATTCCGAGTAACCCCTCAACCTGGAGTTCCGCCTGAAGAAGCGGGGGCCGCGGTAGCTGCTGAATCTTCTACTGGTACATGGACAACTGTGTGGACCGACGGGCTTACCAGTCTTGATCGTTACAAAGGACGATGCTACCACATCGAGCCTGTTGCTGGAGAAGAAAGTCAATTTATTGCTTATGTAGCTTATCCCTTAGACCTTTTTGAAGAAGGTTCTGTTACTAACATGTTTACTTCCATTGTAGGAAATGTATTTGGGTTCAAGGCCCTGCGCGCTCTA…
HM850272.1	Polygalaceae	Polygaleae	Polygala serpyllifolia	>gi|340511843|gb|HM850272.1| Polygala serpyllifolia ribulose-1,5-bisphosphate carboxylase/oxygenase large subunit (rbcL) gene, partial cds; chloroplast	---------------------------------------------GGCGTAAAAGATTATAAATTGACTTATTATACTCCTGACTATGAAACCAAAGATACTGATATTTTGGCAGCATTCCGAGTAACTCCTCAACCTGGAGTTCCGCCCGAAGAAGCAGGGGCCGCGGTAGCTGCTGAATCTTCTACTGGTACATGGACAACTGTGTGGACCGATGGGCTTACCAGTCTTGATCGTTACAAAGGACGATGCTACCACATCGAGCCTGTTGCTGGAGAAGAAAATCAATTTATTGCTTATGTAGCTTATCCCTTAGACCTTTTTGAAGAAGGTTCTGTTACTAACATGTTTACTTCCATTGTAGGAAATGTATTTGGGTTCAAGGCCCTGCGCGCTCTA…
EU644685.1	Polygalaceae	Polygaleae	Polygala serpyllifolia	>gi|194320390|gb|EU644685.1| Polygala serpyllifolia ribulose-1,5-bisphosphate carboxylase/oxygenase large subunit (rbcL) gene, partial cds; chloroplast	------------------------------GTTGGGTTCAAGGCTGGCGTAAAAGATTATAAATTGACTTATTATACTCCTGACTATGAAACCAAAGATACTGATATTTTGGCAGCATTCCGAGTAACTCCTCAACCTGGAGTTCCGCCCGAAGAAGCAGGGGCCGCGGTAGCTGCTGAATCTTCTACTGGTACATGGACAACTGTGTGGACCGATGGGCTTACCAGTCTTGATCGTTACAAAGGACGATGCTACCACATCGAGCCTGTTGCTGGAGAAGAAAATCAATTTATTGCTTATGTAGCTTATCCCTTAGACCTTTTTGAAGAAGGTTCTGTTACTAACATGTTTACTTCCATTGTAGGAAATGTATTTGGGTTCAAGGCCCTGCGCGCTCTA…
AM234193.1	Polygalaceae	Polygaleae	Polygala vulgaris	>gi|148590205|emb|AM234193.1| Polygala vulgaris partial rbcL gene for ribulose bisphosphate carboxylase large chain, specimen voucher Fay M.F. 316 (K)	---------------CAGAATAAAGCAAGCGTTGGGTTCAAGGCTGGCGTAAAAGATTATAAATTGACTTATTATACTCCTGACTATGAAACCAAAGATACTGATATTTTGGCAGCATTCCGAGTAACTCCTCAACCTGGAGTTCCGCCCGAAGAAGCAGGGGCCGCGGTAGCTGCTGAATCTTCTACTGGTACATGGACAACTGTGTGGACCGATGGGCTTACCAGTCTTGATCGTTACAAAGGACGATGCTACCACATCGAGCCTGTTGCTGGAGAAGAAAATCAATTTATTGCTTATGTAGCTTATCCCTTAGACCTTTTTGAAGAAGGTTCTGTTACTAACATGTTTACTTCCATTGTAGGAAATGTATTTGGGTTCAAGGCCCTGCGCGCTCTA…
AJ829703.1	Polygalaceae	Polygaleae	Polygala vulgaris	>gi|121487916|emb|AJ829703.1| Polygala vulgaris partial ribulose bisphosphate carboxylase large subunit (rbcL gene)	------------------------------GTTGGGTTCAAGGCTGGCGTAAAAGATTATAAATTGACTTATTATACTCCTGACTATGAAACCAAAGATACTGATATTTTGGCAGCATTCCGAGTAACTCCTCAACCTGGAGTTCCGCCCGAAGAAGCAGGGGCCGCGGTAGCTGCTGAATCTTCTACTGGTACATGGACAACTGTGTGGACCGATGGGCTTACCAGTCTTGATCGTTACAAAGGACGATGCTACCACATCGAGCCTGTTGCTGGAGAAGAAAATCAATTTATTGCTTATGTAGCTTATCCCTTAGACCTTTTTGAAGAAGGTTCTGTTACTAACATGTTTACTTCCATTGTAGGAAATGTATTTGGGTTCAAGGCCCTGCGCGCTCTA…
Z70175.1	Polygalaceae	Polygaleae	Polygala amara	>gi|1771409|emb|Z70175.1| P.amara chloroplast rbcL gene	---------------------------AGCGTTGGGTTCAAGGCTGGCGTAAAAGATTATAAATTGACTTATTATACTCCTGACTATGAAACCAAAGATACTGATATTTTGGCAGCATTCCGAGTAACTCCTCAACCTGGAGTTCCGCCCGAAGAAGCAGGGGCCGCGGTAGCTGCTGAATCTTCTACTGGTACATGGACAACTGTGTGGACCGATGGGCTTACCAGTCTTGATCGTTACAAAGGACGATGCTACCACATCGAGCCTGTTGCTGGAGAAGAAACTCAATTTATTGCTTATGTAGCTTATCCCTTAGACCTTTTTGAAGAAGGTTCTGTTACTAACATGTTTACTTCCATTGTAGGAAATGTATTTGGGTTCAAGGCCCTGCGCGCTCTA…
KF602155.1	Polygalaceae	Polygaleae	Polygala alpestris	>gi|557836422|gb|KF602155.1| Polygala alpestris ribulose-1,5-bisphosphate carboxylase/oxygenase large subunit gene, complete cds; chloroplast	ATGTCACCCACAACAGAAACTAAAGCAAGCGTTGGGTTCAAGGCTGGCGTAAAAGATTATAAATTGACTTATTATACTCCTGACTATGAAACCAAAGATACTGATATTTTGGCAGCATTCCGAGTAACTCCTCAACCTGGAGTTCCGCCCGAAGAAGCAGGGGCCGCGGTAGCTGCTGAATCTTCTACTGGTACATGGACAACTGTGTGGACCGATGGGCTTACCAGTCTTGATCGTTACAAAGGACGATGCTACCACATCGAGCCTGTTGCTGGAGAAGAAACTCAATTTATTGCTTATGTAGCTTATCCCTTAGACCTTTTTGAAGAAGGTTCTGTTACTAACATGTTTACTTCCATTGTAGGAAATGTATTTGGGTTCAAGGCCCTGCGCGCTCTA…
AM234191.1	Polygalaceae	Polygaleae	Polygala alpicola	>gi|148590201|emb|AM234191.1| Polygala alpicola partial rbcL gene for ribulose bisphosphate carboxylase large chain, specimen voucher Chase M.W. 11747 (K)	---------CAAACAGAAACTAAAGCAAGCGTTGGGTTCAAGGCTGGCGTAAAAGATTATAAATTGACTTATTATACTCCTGACTATGAAACCAAAGATACTGATATTTTGGCAGCATTCCGAGTAACTCCTCAACCTGGAGTTCCGCCCGAAGAAGCAGGGGCCGCGGTAGCTGCTGAATCTTCTACTGGTACATGGACAACTGTGTGGACCGATGGGCTTACCAGTCTTGATCGTTACAAAGGACGATGCTACCACATCGAGCCTGTTGCTGGAGAAGAAACTCAATTTATTGCTTATGTAGCTTATCCCTTAGACCTTTTTGAAGAAGGTTCTGTTACTAACATGTTTACTTCCATTGTAGGAAATGTATTTGGGTTCAAGGCCCTGCGCGCTCTA…
AM234211.1	Polygalaceae	Polygaleae	Polygala comosa	>gi|148590241|emb|AM234211.1| Polygala comosa partial rbcL gene for ribulose bisphosphate carboxylase large chain, specimen voucher Wieringa 3462 (WAG)	---------CAAACAGAAACTAAAGCAAGCGTTGGGTTCAAGGCTGGCGTAAAAGATTATAAATTGACTTATTATACTCCTGACTATGAAACCAAAGATACTGATATTTTGGCAGCATTCCGAGTAACTCCTCAACCTGGAGTTCCGCCCGAAGAAGCAGGGGCCGCGGTAGCTGCTGAATCTTCTACTGGTACATGGACAACTGTGTGGACCGATGGGCTTACCAGTCTTGATCGTTACAAAGGACGATGCTACCACATCGAGCCTGTTGCTGGAGAAGAAACTCAATTTATTGCTTATGTAGCTTATCCCTTAGACCTTTTTGAAGAAGGTTCTGTTACTAACATGTTTACTTCCATTGTAGGAAATGTATTTGGGTTCAAGGCCCTGCGCGCTCTA…
AM234194.1	Polygalaceae	Polygaleae	Polygala calcarea	>gi|148590207|emb|AM234194.1| Polygala calcarea partial rbcL gene for ribulose bisphosphate carboxylase large chain, specimen voucher Chase M.W. 11322 (K)	---------CAAACAGAAACTAAAGCAAGCGTTGGGTTCAAGGCTGGCGTAAAAGATTATAAATTGACTTATTATACTCCTGACTATGAAACCAAAGATACTGATATTTTGGCAGCATTCCGAGTAACTCCTCAACCTGGAGTTCCGCCCGAAGAAGCAGGGGCCGCGGTAGCTGCTGAATCTTCTACTGGTACATGGACAACTGTGTGGACCGATGGGCTTACCAGTCTTGATCGTTACAAAGGACGATGCTACCACATCGAGCCTGTTGCTGGAGAAGAAAATCAATTTATTGCTTATGTAGCTTATCCCTTAGACCTTTTTGAAGAAGGTTCTGTTACTAACATGTTTACTTCCATTGTAGGAAATGTATTTGGGTTCAAGGCCCTGCGCGCTCTA…
AM234220.1	Polygalaceae	Polygaleae	Polygala rupestris	>gi|148590259|emb|AM234220.1| Polygala rupestris partial rbcL gene for ribulose bisphosphate carboxylase large chain, specimen voucher Fay M.F. sn (K)	ATGTCCCCACAAACAGAAACTAAAGCAAGCGTTGGGTTCAAGGCTGGCGTAAAAGATTATAAATTGACTTATTATACTCCTGACTATGAAACCAAAGATACTGATATTTTGGCAGCATTCCGAGTAACTCCTCAACCTGGAGTTCCGCCCGAAGAAGCAGGGGCCGCGGTAGCTGCTGAATCTTCTACTGGTACATGGACAACTGTGTGGACCGATGGGCTTACCAGTCTTGATCGTTACAAAGGACGATGCTACCACATCGAGCCTGTTGCTGGAGAAGAAAATCAATTTATTGCTTATGTAGCTTATCCCTTAGACCTTTTTGAAGAAGGTTCTGTTACTAACATGTTTACTTCCATTGTAGGAAATGTATTTGGGTTCAAGGCCCTGCGCGCTCTA…
AM234203.1	Polygalaceae	Polygaleae	Polygala microphylla	>gi|148590225|emb|AM234203.1| Polygala microphylla partial rbcL gene for ribulose bisphosphate carboxylase large chain, specimen voucher Charpin et al. 22671 (NY)	------------ACAGAAACTAAAGCAAGCGTTGGGTTCAAGGCTGGCGTAAAAGATTATAAATTGACTTATTATACTCCTGACTATGAAACCAAAGATACTGATATTTTGGCAGCATTCCGAGTAACTCCTCAACCTGGAGTTCCGCCCGAAGAAGCAGGGGCCGCGGTAGCTGCTGAATCTTCTACTGGTACATGGACAACTGTGTGGACCGATGGGCTTACCAGTCTTGATCGTTACAAAGGACGATGCTACCACATCGAGCCTGTTGCTGGAGAAGAAAATCAATATATTGCTTATGTAGCTTATCCCTTAGACCTTTTTGAAGAAGGTTCTGTTACTAACATGTTTACTTCCATTGTAGGAAATGTATTTGGGTTCAAAGCCCTGCGCGCTCTA…
AJ829699.1	Polygalaceae	Polygaleae	Polygala myrtifolia	>gi|121487908|emb|AJ829699.1| Polygala myrtifolia partial ribulose bisphosphate carboxylase large subunit (rbcL gene)	------------------------------------------------------------------------------CCTGACTATGAAACCAAGGATACTGATATTTTGGCAGCATTCCGAGTAACTCCTCAACCTGGAGTTCCGCCCGAAGAAGCAGGGGCCGCGGTAGCTGCTGAATCTTCTACTGGTACATGGACAACTGTGTGGACCGATGGGCTTACCAGTCTTGATCGTTACAAAGGACGATGCTACCACATCGAGCCTGTTGCTGGAGAAGAAAGTCAATTTATTGCTTATGTAGCTTATCCCTTAGACCTTTTTGAAGAAGGTTCTGTTACTAACATGTTTACTTCCATTGTAGGAAATGTATTTGGGTTCAAGGCCCTGCGCGCTCTA…
AM234214.1	Polygalaceae	Polygaleae	Polygala peduncularis	>gi|148590247|emb|AM234214.1| Polygala peduncularis partial rbcL gene for ribulose bisphosphate carboxylase large chain, specimen voucher Forest F. 202 (NBG)	---------CAAACAGAAACTAAAGCAAGCGTTGGGTTCAAGGCTGGTGTAAAAGATTATAAATTGACTTATTATACTCCTGACTATGAAACCAAGGATACTGATATTTTGGCAGCATTCCGAGTAACTCCTCAACCTGGAGTTCCGCCCGAAGAAGCAGGGGCCGCGGTAGCTGCTGAATCTTCTACTGGTACATGGACAACTGTGTGGACCGATGGGCTTACCAGTCTTGATCGTTACAAAGGACGATGCTACCACATCGAGCCTGTTGCTGGAGAAGAAAGTCAATTTATTGCTTATGTAGCTTATCCCTTAGACCTTTTTGAAGAAGGTTCTGTTACTAACATGTTTACTTCCATTGTAGGAAATGTATTTGGGTTCAAGGCCCTGCGCGCTCTA…
AJ829702.1	Polygalaceae	Polygaleae	Polygala bracteolata	>gi|121487914|emb|AJ829702.1| Polygala bracteolata partial ribulose bisphosphate carboxylase large subunit (rbcL gene)	------------------------------GTTGGTTTCAAGGCTGGTGTAAAAGATTATAAATTGACTTATTATACTCCTGACTATGAAACCAAGGATACTGATATTTTGGCAGCATTCCGAGTAACTCCTCAACCTGGAGTTCCGCCCGAAGAAGCAGGGGCCGCGGTAGCTGCTGAATCTTCTACTGGTACATGGACAACTGTGTGGACCGATGGGCTTACCAGTCTTGATCGTTACAAAGGACGATGCTACCACATTGAGCCTGTTGCTGGAGAAGAAAATCAATTTATTGCTTATGTAGCTTATCCCTTAGACCTTTTTGAAGAAGGTTCTGTTACTAACATGTTTACTTCCATTGTAGGAAATGTATTTGGGTTCAAGGCCCTGCGCGCTCTA…
AM234215.1	Polygalaceae	Polygaleae	Polygala fruticosa	>gi|148590249|emb|AM234215.1| Polygala fruticosa partial rbcL gene for ribulose bisphosphate carboxylase large chain, specimen voucher Forest F. 254 (NBG)	---------------------------------------------------------------TTGACTTATTATACTCCTGACTATGAAACTAAGGATACTGATATTTTGGCAGCATTCCGAGTAACTCCTCAACCTGGAGTTCCGCCCGAAGAAGCAGGGGCCGCGGTAGCTGCTGAATCTTCTACTGGTACATGGACAACTGTGTGGACCGATGGGCTTACCAGTCTTGATCGTTACAAAGGACGATGCTACCACATCGAGCCTGTTGCTGGAGAAGAAAATCAATTTATTGCTTATGTAGCTTATCCCTTAGACCTTTTTGAAGAAGGTTCTGTTACTAACATGTTTACTTCCATTGTAGGAAATGTATTTGGGTTCAAGGCCCTGCGCGCTCTA…
AM234213.1	Polygalaceae	Polygaleae	Polygala teretifolia	>gi|148590245|emb|AM234213.1| Polygala teretifolia partial rbcL gene for ribulose bisphosphate carboxylase large chain, specimen voucher Forest F. 200 (NBG)	---------CAAACAGAAACTAAAGCAAGCGTTGGGTTCAAGGCTGGTGTAAAAGATTATAAATTGACTTATTATACTCCTGACTATGAAACCAAGGATACTGATATTTTGGCAGCATTCCGAGTAACTCCTCAACCTGGAGTTCCGCCCGAAGAAGCAGGGGCCGCGGTAGCTGCTGAATCTTCTACTGGTACATGGACAACTGTGTGGACCGATGGGCTTACCAGTCTTGATCGTTACAAAGGACGATGCTACCACATCGAGCCTGTTGCTGGAGAAGAAAATCAATTTATTGCTTATGTAGCTTATCCCTTAGACCTTTTTGAAGAAGGTTCTGTTACTAACATGTTTACTTCCATTGTAGGAAATGTATTTGGGTTCAAGGCCCTGCGCGCTCTA…
AM234212.1	Polygalaceae	Polygaleae	Polygala garcinii	>gi|148590243|emb|AM234212.1| Polygala garcinii partial rbcL gene for ribulose bisphosphate carboxylase large chain, specimen voucher Forest F. 161 (NBG)	------------ACAGAAACTAAAGCAAGCGTTGGGTTCAAGGCTGGTGTAAAAGATTATAAATTGACTTATTATACTCCTGACTATGAAACCAAGGATACTGATATTTTGGCAGCATTCCGAGTAACTCCTCAACCTGGAGTTCCGCCCGAAGAAGCAGGGGCCGCGGTAGCTGCTGAATCTTCTACTGGTACATGGACAACTGTGTGGACCGATGGGCTTACCAGTCTTGATCGTTACAAAGGACGATGCTACCACATCGAGCCTGTTGCTGGAGAAGAAAATCAATATATTGCTTATGTAGCTTATCCCTTAGACCTTTTTGAAGAGGGTTCTGTTACTAACATGTTTACTTCCATTGTAGGAAATGTATTTGGGTTCAAGGCCCTGCGCGCTCTA…
AM234223.1	Polygalaceae	Polygaleae	Polygala rhinostigma	>gi|148590265|emb|AM234223.1| Polygala rhinostigma partial rbcL gene for ribulose bisphosphate carboxylase large chain, specimen voucher Forest F. & Nanni I. 295 (NBG)	------------------ACTAAAGCAAGCGTTGGGTTCAAGGCTGGTGTAAAAGATTATAAATTGACTTATTATACTCCTGAATATGAAACCAAAGATACTGATATTTTGGCAGCATTCCGAGTAACTCCTCAACCTGGAGTTCCGCCCGAAGAAGCAGGGGCCGCGGTAGCTGCTGAATCTTCTACTGGTACATGGACAACTGTGTGGACCGATGGGCTTACCAGTCTTGATCGTTACAAAGGACGATGCTACCACATCGAGCCTGTTGCTGGAGAAGAAAATCAATATATTGCTTATGTAGCTTATCCCTTAGACCTTTTTGAAGAAGGTTCTGTTACTAACATGTTTACTTCCATTGTAGGAAATGTATTTGGGTTCAAGGCCCTGCGCGCTCTA…
AM234224.1	Polygalaceae	Polygaleae	Polygala hispida	>gi|148590267|emb|AM234224.1| Polygala hispida partial rbcL gene for ribulose bisphosphate carboxylase large chain, specimen voucher Nanni I. & Forest F. 302 (NBG)	---------------GAAACTAAAGCAAGCGTTGGGTTCAAGGCTGGTGTAAAAGATTATAAATTGACTTATTATACTCCTGAATATGAAACCAAAGATACTGATATTTTGGCAGCATTCCGAGTAACTCCTCAACCTGGAGTTCCGCCCGAAGAAGCAGGGGCCGCGGTAGCTGCTGAATCTTCTACTGGTACATGGACAACTGTGTGGACCGATGGGCTTACCAGTCTTGATCGTTACAAAGGACGATGCTACCACATCGAGCCTGTTGCTGGAGAAGAAAATCAATATATTGCTTATGTAGCTTATCCCTTAGACCTTTTTGAAGAAGGTTCTGTTACTAACATGTTTACTTCCATTGTAGGAAATGTATTTGGGTTCAAGGCCCTGCGCGCTCTA…
AM234219.1	Polygalaceae	Polygaleae	Polygala erioptera	>gi|148590257|emb|AM234219.1| Polygala erioptera partial rbcL gene for ribulose bisphosphate carboxylase large chain, specimen voucher Simonsen sn (Roy. School Pharmacy)	---------------GAAACTAAAGCAAGCGTTGGGTTCAAGGCTGGCGTAAAAGATTATAAATTGACTTATTATACTCCTGACTATGAAACCAAAGATACTGATATTTTGGCAGCATTCCGAGTAACTCCTCAACCTGGAGTTCCGCCCGAAGAAGCAGGGGCCGCGGTAGCTGCTGAATCTTCTACTGGTACATGGACAACTGTGTGGACCGATGGGCTTACCAGTCTTGATCGTTACAAAGGACGATGCTACGACATCGAGCCTGTTGCTGGAGAAGAAAATCAATATATTGCTTATGTAGCTTATCCCTTAGACCTTTTTGAAGAAGGTTCTGTTACTAACATGTTTACTTCCATTGTAGGAAATGTATTTGGGTTCAAGGCCCTGCGCGCTCTA…
AM234216.1	Polygalaceae	Polygaleae	Polygala virgata	>gi|148590251|emb|AM234216.1| Polygala virgata partial rbcL gene for ribulose bisphosphate carboxylase large chain, specimen voucher Forest F. & Nanni I. 294 (NBG)	---------CAAACAGAAACTAAAGCAAGCGTTGGGTTCAAGGCTGGTGTAAAAGATTATAAATTGACTTATTATACTCCTGAATATAAAACCAAAGATACTGATATTTTGGCAGCATTCCGAGTAACTCCTCAACCTGGAGTTCCGCCCGAAGAAGCAGGGGCCGCGGTAGCTGCTGAATCTTCTACTGGTACATGGACAACTGTGTGGACCGATGGGCTTACCAGTCTTGATCGTTACAAAGGACGATGCTACCACATCGAGCCTGTTGCTGGAGAAGAAAATCAATATATTGCTTATGTAGCTTATCCCTTAGACCTTTTTGAAGAAGGGTCTGTTACTAACATGTTTACTTCCATTGTAGGAAATGTATTTGGGTTCAAGGCCCTGCGCGCTCTA…
AM234222.1	Polygalaceae	Polygaleae	Polygala rehmannii	>gi|148590263|emb|AM234222.1| Polygala rehmannii partial rbcL gene for ribulose bisphosphate carboxylase large chain, specimen voucher Nanni I. sn (NBG)	---------------GAAACTAAAGCAAGCGTTGGGTTCAAGGCTGGCGTAAAAGATTATAAATTGACTTATTATACTCCTGAATATGAAACCAAAGATACTGATATTTTGGCAGCATTCCGAGTAACTCCTCAACCTGGAGTTCCGCCCGAAGAAGCAGGGGCCGCGGTAGCTGCTGAATCTTCTACTGGTACATGGACAACTGTGTGGACCGATGGGCTTACCAGTCTTGATCGTTACAAAGGACGATGCTACCACATCGAGCCTGTTGCTGGAGAAGAAAATCAATATATTGCTTATGTAGCTTATCCCTTAGACCTTTTTGAAGAAGGTTCTGTTACTAACATGTTTACTTCCATTGTAGGAAATGTATTTGGGTTCAAGGCCCTGCGCGCTCTA…
AM234192.1	Polygalaceae	Polygaleae	Polygala uncinata	>gi|148590203|emb|AM234192.1| Polygala uncinata partial rbcL gene for ribulose bisphosphate carboxylase large chain, specimen voucher Chase M.W. 6535 (K)	---------CAAACAGAAACTAAAGCAAGCGTTGGGTTCAAGGCTGGCGTAAAAGATTATAAATTGACTTATTATACTCCTGAATATGAAACCAAAGATACTGATATTTTGGCAGCATTCCGAGTAACTCCTCAACCTGGAGTTCCGCCCGAAGAAGCAGGGGCCGCGGTAGCTGCTGAATCTTCGACTGGTACATGGACAACTGTGTGGACCGATGGGCTTACCAGTCTTGATCGTTACAAAGGACGATGCTACCACATCGAGCCTGTTGCTGGAGAAGAAAATCAATATATTGCTTATGTAGCTTATCCCTTAGACCTTTTTGAAGAAGGTTCTGTTACTAACATGTTTACTTCCATTGTAGGAAATGTATTTGGGTTCAAGGCCCTGCGCGCTCTA…
AM234171.1	Polygalaceae	Polygaleae	Bredemeyera colletioides	>gi|148589165|emb|AM234171.1| Bredemeyera colletioides partial rbcL gene for ribulose bisphosphate carboxylase large chain, specimen voucher Guaglionone et al. 1587 (NY)	---------CAAACAGAAACTAAAGCAAGCGTTGGGTTCAAGGCTGGCGTAAAAGATTATAAATTGACTTATTATACTCCTGACTATGAAACCAAAGATACTGATATCTTGGCAGCATTCCGAGTAACTCCTCAACCTGGAGTTCCGCCTGAAGAAGCGGGGGCCGCGGTAGCTGCTGAATCTTCTACTGGTACATGGACAACTGTGTGGACCGATGGGCTTACCAGTCTTGATCGTTACAAAGGACGATGCTACCACATCGAGCCTGTTGCTGGAGAAGAAAATCAATATATTGCTTATGTAGCTTATCCCTTAGACCTTTTTGAAGAAGGTTCTGTTACTAACATGTTTACTTCCATTGTGGGAAATGTATTTGGGTTCAAGGCCCTGCGCGCTCTA…
AJ829698.1	Polygalaceae	Polygaleae	Muraltia heisteria	>gi|121487906|emb|AJ829698.1| Muraltia heisteria partial ribulose bisphosphate carboxylase large subunit (rbcL gene)	------------------------------GTTGGGTTCAAGGCTGGCGTAAAAGAGTATAAATTGACTTATTATACTCCTGACTATGAAACCAAAGATACTGATATCTTGGCAGCATTCCGAGTAACTCCTCAACCTGGAGTTCCGCCCGAAGAAGCAGGGGCCGCGGTAGCTGCTGAATCTTCTACTGGTACATGGACAACTGTGTGGACCGATGGGCTTACCAGTCTTGATCGTTACAAAGGACGATGCTACCACATCGAGCCTGTTGCTGGAGAAGAAGATCAATTTATTGCTTATGTAGCTTATCCCTTAGACCTTTTTGAAGAAGGTTCTGTTACTAACATGTTTACTTCCATTGTGGGAAATGTATTTGGGTTCAAGGCCCTGCGCGCTCTA…
AJ829695.1	Polygalaceae	Polygaleae	Muraltia ericoides	>gi|121487900|emb|AJ829695.1| Muraltia ericoides partial ribulose bisphosphate carboxylase large subunit (rbcL gene)	------------------------------GTTGGGTTCAAGGCTGGCGTAAAAGAGTATAAATTGACTTATTATACTCCTGACTATGAAACCAAAGATACTGATATCTTGGCAGCATTCCGAGTAACTCCTCAACCTGGAGTTCCGCCCGAAGAAGCAGGGGCCGCGGTAGCTGCTGAATCTTCTACTGGTACATGGACAACTGTGTGGACCGATGGGCTTACCAGTCTTGATCGTTACAAAGGACGATGCTACCACATCGAGCCTGTTGCTGGAGAAGAAGATCAATTTATTGCTTATGTAGCTTATCCCTTAGACCTTTTTGAAGAAGGTTCTGTTACTAACATGTTTACTTCCATTGTGGGAAATGTATTTGGGTTCAAGGCCCTGCGCGCTCTA…
AM234188.1	Polygalaceae	Polygaleae	Muraltia mixta	>gi|148590195|emb|AM234188.1| Muraltia mixta partial rbcL gene for ribulose bisphosphate carboxylase large chain, specimen voucher Chase M.W. 6567 (K)	---------CAAACAGAAACTAAAGCAAGCGTTGGGTTCAAGGCTGGTGTAAAAGAGTATAAATCGACTTATTATACTCCTGACTATGAAACCAAAGATACTGATATCTTGGCAGCATTCCGAGTAACTCCTCAACCTGGAGTTCCGCCCGAAGAAGCAGGGGCCGCGGTAGCTGCTGAATCTTCTACTGGTACATGGACAACTGTGTGGACCGATGGGCTTACCAGTCTTGATCGTTACAAAGGACGATGCTACCACATCGAGCCTGTTGCTGGAGAAGAAGATCAATTTATTGCTTATGTAGCTTATCCCTTAGACCTTTTTGAAGAAGGTTCTGTTACTAACATGTTTACTTCCATTGTGGGAAATGTATTTGGGTTCAAGGCCCTGCGTGCTCTA…
AJ829697.1	Polygalaceae	Polygaleae	Muraltia decipiens	>gi|121487904|emb|AJ829697.1| Muraltia decipiens partial ribulose bisphosphate carboxylase large subunit (rbcL gene)	------------------------------GTTGGGTTCAAGGCTGGCGTAAAAGAGTATAAATTGACTTATTATACTCCTGACTATGAAACCAAAGATACTGATATCTTGGCAGCATTCCGAGTAACTCCTCAACCTGGAGTTCCGCCCGAAGAAGCAGGGGCCGCGGTAGCTGCTGAATCTTCTACTGGTACATGGACAACTGTGTGGACCGATGGGCTTACCAGTCTTGATCGTTACAAAGGACGATGCTACCACATCGAGCCTGTTGCTGGAGAAGAAGATCAATTTATTGCTTATGTAGCTTATCCCTTAGACCTTTTTGAAGAAGGTTCTGTTACTAACATGTTTACTTCCATTGTGGGAAATGTATTTGGGTTCAAGGCCCTGCGCGCTCTA…
AJ829694.1	Polygalaceae	Polygaleae	Muraltia spicata	>gi|121487898|emb|AJ829694.1| Muraltia spicata partial ribulose bisphosphate carboxylase large subunit (rbcL gene)	------------------------------GTTGGGTTCAAGGCTGGCGTAAAAGATTATAAATTGACTTATTATACTCCTGACTATGAAACCAAAGATACTGATATCTTGGCAGCATTCCGAGTAACTCCTCAACCTGGAGTTCCGCCCGAAGAAGCAGGGGCTGCGGTAGCTGCTGAATCTTCTACCGGTACATGGACAACTGTGTGGACCGATGGGCTTACCAGTCTTGATCGTTACAAAGGACGATGCTACCACATCGAGCCTGTTGCTGGAGAAGAAGATCAATTTATTGCTTATGTAGCTTATCCCTTAGACCTTTTTGAAGAAGGTTCTGTTACTAACATGTTTACTTCCATTGTGGGAAATGTATTTGGGTTCAAGGCCCTGCGCGCTCTA…
AJ829696.1	Polygalaceae	Polygaleae	Muraltia alba	>gi|121487902|emb|AJ829696.1| Muraltia alba partial ribulose bisphosphate carboxylase large subunit (rbcL gene)	---------------------------------GGGTTCAAGGCTGGCGTAAAAGAGTATAAATTGACTTATTATACTCCTGACTATGAAACCAAAGATACTGATATCTTGGCAGCATTCCGAGTAACTCCTCAACCTGGAGTTCCGCCCGAAGAAGCAGGGGCCGCGGTAGCTGCTGAATCTTCTACTGGTACATGGACAACTGTGTGGACCGATGGGCTTACCAGTCTTGATCGTTACAAAGGACGATGCTACCACATCGAGCCTGTTGCTGGAGAAGAAGATCAATTTATTGCTTATGTAGCTTATCCCTTAGACCTTTTTGAAGAAGGTTCTGTTACTAACATGTTTACTTCCATTGTGGGAAATGTATTTGGGTTCAAGGCCCTGCGCGCTCTA…
AJ829692.1	Polygalaceae	Polygaleae	Muraltia pungens	>gi|121487894|emb|AJ829692.1| Muraltia pungens partial ribulose bisphosphate carboxylase large subunit (rbcL gene)	------------------------------GTTGGGTTCAAGGCTGGCGTAAAAGAGTATAAATTGACTTATTATACTCCTGACTATGAAACCAAAGATACTGATATCTTGGCAGCATTCCGAGTAACTCCTCAACCTGGAGTTCCGCCCGAAGAAGCAGGGGCCGCGGTAGCTGCTGAATCTTCTACTGGTACATGGACAACCGTGTGGACCGATGGGCTTACCAGTCTTGATCGTTACAAAGGACGATGCTACCACATCGAGCCTGTTGCTGGAGAAGAAGATCAATTTATTGCTTATGTAGCTTATCCCTTAGACCTTTTTGAAGAAGGTTCTGTTACTAACATGTTTACTTCCATTGTGGGAAATGTATTTGGGTTCAAAGCCCTGCGCGCTCTA…
AJ829678.1	Polygalaceae	Polygaleae	Muraltia flanaganii	>gi|121487866|emb|AJ829678.1| Muraltia flanaganii partial ribulose bisphosphate carboxylase large subunit (rbcL gene)	---------------------------------------------------------TATAAATCGACTTATTATACTCCTGACTATGAAACCAAAGATACTGATATCTTGGCAGCATTCCGAGTAACTCCTCAACCTGGAGTTCCGCCCGAAGAAGCAGGGGCCGCGGTAGCTGCTGAATCTTCTACTGGTACATGGACAACTGTGTGGACCGATGGGCTTACCAGTCTTGATCGTTACAAAGGACGATGCTACCACATCGAGCCTGTTGCTGGAGAAGAAGATCAATTTATTGCTTATGTAGCTTATCCTTTAGACCTTTTTGAAGAAGGTTCTGTTACTAACATGTTTACTTCCATTGTGGGAAATGTATTTGGGTTCAAGGCCCTGCGCGCTCTA…
AJ829687.1	Polygalaceae	Polygaleae	Muraltia pauciflora	>gi|121487884|emb|AJ829687.1| Muraltia pauciflora partial ribulose bisphosphate carboxylase large subunit (rbcL gene)	------------------------------GTTGGGTTCAAGGCTGGCGTAAAAGAGTATAAATTGACTTATTATACTCCTGACTATGAAACCAAAGATACTGATATCTTGGCAGCATTCCGAGTAACTCCTCAACCCGGAGTTCCGCCCGAAGAAGCAGGGGCCGCGGTAGCTGCTGAATCTTCTACTGGTACATGGACAACTGTGTGGACCGATGGGCTTACCAGTCTTGATCGTTACAAAGGACGATGCTACCACATCGAGCCTGTTGCTGGAGAAGAAGATCAATTTATTGCTTATGTAGCTTATCCCTTAGACCTTTTTGAAGAAGGTTCTGTTACTAACATGTTTACTTCCATTGTGGGAAATGTATTTGGGTTCAAGGCCCTGCGCGCTCTA…
AJ829686.1	Polygalaceae	Polygaleae	Muraltia oxysepala	>gi|121487882|emb|AJ829686.1| Muraltia oxysepala partial ribulose bisphosphate carboxylase large subunit (rbcL gene)	------------------------------GTTGGGTTCAAGGCTGGCGTAAAAGAGTATAAATTGACTTATTATACTCCTGACTATGAAACCAAAGATACTGATATCTTGGCAGCATTCCGAGTAACTCCTCAACCCGGAGTTCCGCCCGAAGAAGCAGGGGCCGCGGTAGCTGCTGAATCTTCTACTGGTACATGGACAACTGTGTGGACCGATGGGCTTACCAGTCTTGATCGTTACAAAGGACGATGCTACCACATCGAGCCTGTTGCTGGAGAAGAAGATCAATTTATTGCTTATGTAGCTTATCCCTTAGACCTTTTTGAAGAAGGTTCTGTTACTAACATGTTTACTTCCATTGTGGGAAATGTATTTGGGTTCAAGGCCCTGCGCGCTCTA…
AJ829701.1	Polygalaceae	Polygaleae	Nylandtia scoparia	>gi|121487912|emb|AJ829701.1| Nylandtia scoparia partial ribulose bisphosphate carboxylase large subunit (rbcL gene)	------------------------------GTTGGGTTCAAGGCTGGCGTAAAAGAGTATAAATTGACTTATTATACTCCTGACTATGAAACCAAAGATACTGATATCTTGGCAGCATTCCGAGTAACTCCTCAACCCGGAGTTCCGCCCGAAGAAGCAGGGGCCGCGGTAGCTGCTGAATCTTCTACTGGTACATGGACAACTGTGTGGACCGATGGGCTTACCAGTCTTGATCGTTACAAAGGACGATGCTACCACATCGAGCCTGTTGCTGGAGAAGAAGATCAATATATTGCTTATGTAGCTTATCCCTTAGACCTTTTTGAAGAAGGTTCTGTTACTAACATGTTTACTTCCATTGTGGGAAATGTATTTGGGTTCAAGGCCCTGCGCGCTCTA…
AJ829700.1	Polygalaceae	Polygaleae	Nylandtia spinosa	>gi|121487910|emb|AJ829700.1| Nylandtia spinosa partial ribulose bisphosphate carboxylase large subunit (rbcL gene)	------------------------------GTTGGGTTCAAGGCTGGCGTAAAAGAGTATAAATTGACTTATTATACTCCTGACTATGAAACCAAAGATACTGATATCTTGGCAGCATTCCGAGTAACTCCTCAACCCGGAGTTCCGCCCGAAGAAGCAGGGGCCGCGGTAGCTGCTGAATCTTCTACTGGTACATGGACAACTGTGTGGACCGATGGGCTTACCAGTCTTGATCGTTACAAAGGACGATGCTACCACATCGAGCCTGTTGCTGGAGAAGAAGATCAATATATTGCTTATGTAGCTTATCCCTTAGACCTTTTTGAAGAAGGTTCTGTTACTAACATGTTTACTTCCATTGTGGGAAATGTATTTGGGTTCAAGGCCCTGCGCGCTCTA…
AJ829685.1	Polygalaceae	Polygaleae	Muraltia angulosa	>gi|121487880|emb|AJ829685.1| Muraltia angulosa partial ribulose bisphosphate carboxylase large subunit (rbcL gene)	------------------------------GTTGGGTTCAAGGCTGGCGTAAAAGAGTATAAATTGACTTATTATACTCCTGACTATGAAACCAAAGATACTGATATCTTGGCAGCATTCCGAGTAACTCCTCAACCCGGAGTTCCGCCCGAAGAAGCAGGGGCCGCGGTAGCTGCTGAATCTTCTACTGGTACATGGACAACTGTGTGGACCGATGGGCTTACCAGTCTTGATCGTTACAAAGGACGATGCTACCACATTGAGCCTGTTGCTGGAGAAGAAGATCAATATATTGCTTATGTAGCTTATCCCTTAGACCTTTTTGAAGAAGGTTCTGTTACTAACATGTTTACTTCCATTGTGGGAAATGTATTTGGGTTCAAGGCCCTGCGCGCTCTA…
AJ829684.1	Polygalaceae	Polygaleae	Muraltia crassifolia	>gi|121487878|emb|AJ829684.1| Muraltia crassifolia partial ribulose bisphosphate carboxylase large subunit (rbcL gene)	------------------------------GTTGGGTTCAAGGCTGGCGTAAAAGATTATAAATTGACTTATTATACTCCTGACTATGAAACCAAAGATACTGATATCTTGGCAGCATTCCGAGTAACTCCTCAACCCGGAGTTCCGCCCGAAGAAGCAGGGGCCGCGGTAGCTGCTGAATCTTCTACTGGTACATGGACAACTGTGTGGACCGATGGGCTTACCAGTCTTGATCGTTACAAAGGACGATGCTACCACATCGAGCCTGTTGCTGGAGAAGAAGATCAATATATTGCTTATGTAGCTTATCCCTTAGACCTTTTTGAAGAAGGTTCTGTTACTAACATGTTTACTTCCATTGTGGGAAATGTATTTGGGTTCAAGGCCCTGCGCGCTCTA…
AJ829691.1	Polygalaceae	Polygaleae	Muraltia bondii	>gi|121487892|emb|AJ829691.1| Muraltia bondii 3059 partial ribulose bisphosphate carboxylase large subunit (rbcL gene)	------------------------------GTTGGGTTCAAGGCTGGCGTAAAAGATTATAAATTGACTTATTATACTCCTGACTATGAAACCAAAGATACTGATATCTTGGCAGCATTCCGAGTAACTCCTCAACCTGGAGTTCCGCCCGAAGAAGCAGGGGCTGCGGTAGCTGCTGAATCTTCTACTGGTACATGGACAACTGTGTGGACCGATGGGCTTACCAGTCTTGATCGTTACAAAGGACGATGCTACCACATCGAGCCTGTTGCTGGAGAAGAAGATCAATATATTGCTTATGTAGCTTATCCCTTAGACCTTTTTGAAGAAGGTTCTGTTACTAACATGTTTACTTCCATTGTGGGAAATGTATTTGGGTTCAAGGCCCTGCGCGCTCTA…
AJ829693.1	Polygalaceae	Polygaleae	Muraltia concava	>gi|121487896|emb|AJ829693.1| Muraltia concava partial ribulose bisphosphate carboxylase large subunit (rbcL gene)	------------------------------GTTGGGTTCAAGGCTGGCGTAAAAGATTATAAATTGACTTATTATACTCCTGACTATGAAACCAAAGATACTGATATCTTGGCAGCATTCCGAGTAACTCCTCAACCTGGAGTTCCGCCCGAAGAAGCAGGGGCCGCGGTAGCTGCTGAATCTTCTACTGGTACATGGACAACTGTGTGGACCGATGGGCTTACCAGTCTTGATCGTTACAAAGGACGATGCTACCACATCGAGCCTGTTGCTGGAGAAGAAGATCAATATATTGCTTATGTAGCTTATCCCTTAGACCTTTTTGAAGAAGGTTCTGTTACTAACATGTTTACTTCCATTGTGGGAAATGTATTTGGGTTCAAGGCCCTGCGCGCTCTA…
AJ829681.1	Polygalaceae	Polygaleae	Muraltia rigida	>gi|121487872|emb|AJ829681.1| Muraltia rigida partial ribulose bisphosphate carboxylase large subunit (rbcL gene)	------------------------------GTTGGGTTCAAGGCTGGCGTAAAAGATTATAAATTGACTTATTATACTCCTGACTATGAAACCAAAGATACTGATATCTTGGCAGCATTCCGAGTAACTCCTCAACCTGGAGTTCCGCCCGAAGAAGCAGGGGCCGCGGTAGCTGCTGAATCTTCTACTGGTACATGGACAACTGTGTGGACCGATGGGCTTACCAGTCTTGATCGGTACAAAGGACGATGCTACCACATCGAGCCTGTTGCTGGAGAAGAAGATCAATATATTGCTTATGTAGCTTATCCCTTAGACCTTTTTGAAGAAGGTTCTGTTACTAACATGTTTACTTCCATTGTGGGAAATGTATTTGGGTTCAAGGCCCTGCGCGCTCTA…
AJ829683.1	Polygalaceae	Polygaleae	Muraltia parviflora	>gi|121487876|emb|AJ829683.1| Muraltia parviflora partial ribulose bisphosphate carboxylase large subunit (rbcL gene)	------------------------------GTTGGGTTCAAGGCTGGCGTAAAAGATTATAAATTGACTTATTATACTCCTGACTATGAAACCAAAGATACTGACATCTTGGCAGCATTCCGAGTAACTCCTCAACCCGGAGTTCCGCCCGAAGAAGCAGGGGCCGCGGTAGCTGCTGAATCTTCTACTGGTACATGGACAACTGTGTGGACCGATGGGCTTACCAGTCTTGATCGGTACAAAGGACGATGCTACCACATCGAGCCTGTTGCTGGAGAAGAAGATCAATATATTGCTTATGTAGCTTATCCCTTAGACCTTTTTGAAGAAGGTTCTGTTACTAACATGTTTACTTCCATTGTGGGAAATGTATTTGGGTTCAAGGCCCTGCGCGCTCTA…
AJ829682.1	Polygalaceae	Polygaleae	Muraltia horrida	>gi|121487874|emb|AJ829682.1| Muraltia horrida partial ribulose bisphosphate carboxylase large subunit (rbcL gene)	------------------------------GTTGGGTTCAAGGCTGGCGTAAAAGATTATAAATTGACTTATTATACTCCTGACTATGAAACCAAAGATACTGACATCTTGGCAGCATTCCGAGTAACTCCTCAACCTGGAGTTCCGCCCGAAGAAGCAGGGGCCGCGGTAGCTGCTGAATCTTCTACTGGTACATGGACAACTGTGTGGACCGATGGGCTTACCAGTCTTGATCGGTACAAAGGACGATGCTACCACATCGAGCCTGTTGCTGGAGAAGAAGATCAATATATTGCTTATGTAGCTTATCCCTTAGACCTTTTTGAAGAAGGTTCTGTTACTAACATGTTTACTTCCATTGTGGGAAATGTATTTGGGTTCAAGGCCCTGCGCGCTCTA…
AJ829690.1	Polygalaceae	Polygaleae	Muraltia muraltioides	>gi|121487890|emb|AJ829690.1| Muraltia muraltioides partial ribulose bisphosphate carboxylase large subunit (rbcL gene)	------------------------------GTTGGGTTCAAGGCTGGCGTAAAAGATTATAAATTGAATTATTATACTCCTGACTATGAAACCAAAGATACTGATATCTTGGCAGCATTCCGAGTAACTCCTCAACCTGGAGTTCCGCCCGAAGAAGCAGGGGCCGCGGTAGCTGCTGAATCTTCTACTGGTACATGGACAACTGTGTGGACCGATGGGCTTACCAGTCTTGATCGGTACAAAGGACGATGCTACCACATCGAGCCTGTTGCTGGAGAAGAAGATCAATATATTGCTTATGTAGCTTATCCCTTAGACCTTTTTGAAGAAGGTTCTGTTACTAACATGTTTACTTCCATTGTGGGAAATGTATTTGGGTTCAAGGCCCTGCGCGCTCTA…
AJ829689.1	Polygalaceae	Polygaleae	Muraltia trinervia	>gi|121487888|emb|AJ829689.1| Muraltia trinervia partial ribulose bisphosphate carboxylase large subunit (rbcL gene)	------------------------------GTTGGGTTCAAGGCTGGCGTAAAAGAGTATAAATTGACTTATTATACTCCTGACTATGAAACCAAAGATACTGATATCTTGGCAGCATTCCGAGTAACTCCTCAACCTGGAGTTCCGCCCGAAGAAGCAGGGGCCGCGGTAGCTGCTGAATCTTCTACTGGTACATGGACAACTGTGTGGACCGATGGGCTTACCAGTCTTGATCGGTACAAAGGACGATGCTACCACATCGAGCCTGTTGCTGGAGAAGAAGATCAATTTATTGCTTATGTAGCTTATCCCTTAGACCTTTTTGAAGAAGGTTCTGTTACTAACATGTTTACTTCCATTGTGGGAAATGTATTTGGGTTCAAGGCCCTGCGCGCTCTA…
AJ829688.1	Polygalaceae	Polygaleae	Muraltia leptorhiza	>gi|121487886|emb|AJ829688.1| Muraltia leptorhiza partial ribulose bisphosphate carboxylase large subunit (rbcL gene)	------------------------------GTTGGGTTCAAGGCTGGCGTAAAAGATTATAAATTGACTTATTATACTCCTGACTATGAAACCAAAGATACTGATATCTTGGCAGCATTCCGAGTAACTCCTCAACCTGGAGTTCCGCCCGAAGAAGCAGGGGCCGCGGTAGCTGCTGAATCTTCTACTGGTACATGGACAACTGTGTGGACCGATGGGCTTACCAGTCTTGATCGGTACAAAGGACGATGCTACCACATCGAGCCTGTTGCTGGAGAAGAAGATCAATATATTGCTTATGTAGCTTATCCCTTAGACCTTTTTGAAGAAGGTTCTGTTACTAACATGTTTACTTCCATTGTGGGAAATGTATTTGGGTTCAAGGCCCTGCGCGCTCTA…
AJ829680.1	Polygalaceae	Polygaleae	Muraltia brevicornu	>gi|121487870|emb|AJ829680.1| Muraltia brevicornu partial ribulose bisphosphate carboxylase large subunit (rbcL gene)	------------------------------GTTGGGTTCAAGGCTGGCGTAAAAGATTATAAATTGACTTATTATACTCCTGACTATGAAACCAAAGATACTGATATCTTGGCAGCATTTCGAGTAACTCCTCAACCTGGAGTTCCGCCCGAAGAAGCAGGGGCCGCGGTAGCGGCTGAATCTTCTACTGGTACATGGACAACTGTGTGGACCGATGGGCTTACCAGTCTTGATCGTTACAAAGGACGATGCTACCACATCGAGCCTGTTGCTGGAGAAGAAGATCAATATATTGCTTATGTAGCTTATCCCTTAGACCTTTTTGAAGAAGGTTCTGTTACTAACATGTTTACTTCCATTGTGGGAAATGTATTTGGGTTCAAGGCCCTGCGCGCTCTA…
AM234210.1	Polygalaceae	Polygaleae	Polygala arillata	>gi|148590239|emb|AM234210.1| Polygala arillata partial rbcL gene for ribulose bisphosphate carboxylase large chain, specimen voucher Bartholomew et al. sn (US)	---------CAAACAGAAACTAAAGCAAGCGTTGGGTTCAAGGCTGGCGTAAAAGATTATAAATTGACTTATTATACTCCTGACTATGAAACCAAAGATACTGATATCTTGGCAGCATTCCGAGTAACTCCTCAACCTGGAGTTCCGCCCGAAGAAGCAGGGGCCGCGGTAGCTGCTGAATCTTCTACTGGTACATGGACAACTGTGTGGACCGATGGGCTTACCAGTCTTGATCGTTACAAAGGACGATGCTACCATATCGAGCCTGTTGCTGGAGAAGAAAATCAATTTATTGCTTATGTAGCTTATCCCTTAGACCTTTTTGAAGAAGGTTCTGTTACTAACATGTTTACTTCCATTGTGGGAAATGTATTTGGGTTCAAGGCCCTACGCGCTCTA…
AM234198.1	Fabaceae	Polygaleae	Polygala chamaebuxus	>gi|148590215|emb|AM234198.1| Polygala chamaebuxus var. grandiflora partial rbcL gene for ribulose bisphosphate carboxylase large chain, specimen voucher Chase M.W. 11323 (K)	---------CAAACAGAAACTAAAGCAAGCGTTGGGTTCAAGGCTGGCGTAAAAGATTATAAATTGACTTATTATACTCCTGACTATGAAACCAAAGATACTGATATCTTGGCAGCATTCCGAGTAACTCCTCAACCTGGAGTTCCGCCCGAAGAAGCAGGGGCCGCGGTAGCTGCTGAATCTTCTACTGGTACATGGACAACTGTGTGGACCGATGGGCTTACCAGTCTTGATCGTTACAAAGGACGATGCTACCATATCGAGCCTGTTGCTGGAGAAGAAAGTCAATTTATTGCTTATGTAGCTTATCCCTTAGACCTTTTTGAAGAAGGTTCTGTTACTAACATGTTTACTTCCATTGTGGGAAATGTATTTGGGTTCAAGGCCCTGCGCGCTCTA…
Z70176.1	Polygalaceae	Polygaleae	Polygala chamaebuxus	>gi|1771419|emb|Z70176.1| P.chamaebuxus chloroplast rbcL gene	---------------------------AGTGTTGGGTTCAAAGCTGGCGTTAAAGATTATAAATTGACTTATTATACTCCTGACTATGAAACCAAAGATACTGATATCTTGGCAGCATTCCGAGTAACTCCTCAACCTGGAGTTCCGCCCGAAGAAGCAGGGGCCGCGGTAGCTGCTGAATCTTCTACTGGTACATGGACAACTGTGTGGACCGATGGGCTTACCAGTCTTGATCGTTACAAAGGACGATGCTACCATATCGAGCCTGTTGCTGGAGAAGAAAGTCAATTTATTGCTTATGTAGCTTATCCCTTAGACCTTTTTGAAGAAGGTTCTGTTACTAACATGTTTACTTCCATTGTGGGAAATGTATTTGGGTTCAAGGCCCTGCGCGCTCTA…	*
AM234197.1	Polygalaceae	Polygaleae	Polygala chamaebuxus	>gi|148590213|emb|AM234197.1| Polygala chamaebuxus partial rbcL gene for ribulose bisphosphate carboxylase large chain, specimen voucher Jacobs-Brouwer sn (U)	---------------------------AGTGTTGGGTTCAAAGCTGGCGTTAAAGATTATAAATTGACTTATTATACTCCTGACTATGAAACCAAAGATACTGATATCTTGGCAGCATTCCGAGTAACTCCTCAACCTGGAGTTCCGCCCGAAGAAGCAGGGGCCGCGGTAGCTGCTGAATCTTCTACTGGTACATGGACAACTGTGTGGACCGATGGGCTTACCAGTCTTGATCGTTACAAAGGACGATGCTACCATATCGAGCCTGTTGCTGGAGAAGAAAGTCAATTTATTGCTTATGTAGCTTATCCCTTAGACCTTTTTGAAGAAGGTTCTGTTACTAACATGTTTACTTCCATTGTGGGAAATGTATTTGGGTTCAAGGCCCTGCGCGCTCTA…	*
AM234208.1	Polygalaceae	Polygaleae	Heterosamara tatarinowii	>gi|148590235|emb|AM234208.1| Heterosamara tatarinowii partial rbcL gene for ribulose bisphosphate carboxylase large chain, specimen voucher Togasi 1223 (GB)	---------CAAACAGAAACTAAAGCAAGCGTTGGGTTCAAGGCTGGCGTAAAAGATTATAAATTGACTTATTATACTCCTGACTATGAAACCAAAGATACTGATATCTTGGCAGCATTCCGAGTAACTCCTCAACCTGGAGTTCCGCCCGAAGAAGCAGGGGCAGCGGTAGCTGCTGAATCTTCTACTGGTACATGGACAACTGTGTGGACCGATGGGCTTACCAGTCTCGATCGTTACAAAGGACGATGCTATCATATCGAGCCTGTTGCTGGAGAAGAAACTCAATTTATTGCTTATGTAGCTTATCCCTTAGACCTTTTTGAAGAAGGTTCTGTTACTAACATGTTTACTTCTATTGTGGGAAATGTATTTGGGTTCAAGGCCCTGCGCGCTTTA…
KX527454.1	Polygalaceae	Polygaleae	Salomonia cantoniensis	>gi|1063824262|gb|KX527454.1| Salomonia cantoniensis voucher CPG62414 ribulose-1,5-bisphosphate carboxylase/oxygenase large subunit (rbcL) gene, partial cds; chloroplast	------------------------------------------------------------AAATTGACTTATTATACTCCTGACTATGAAACCAAGGATACTGATATCTTGGCAGCATTCCGAGTAACTCCTCAACCTGGAGTTCCGCCCGAAGAAGCAGGGGCCGCGGTAGCTGCTGAATCTTCTACTGGTACATGGACAACTGTGTGGACAGATGGGCTTACCAGTCTTGATCGTTACAAAGGACGATGCTATCATATCGAGCCTGTTGCTGGAGAAGAAAGTCAATTTATTGCTTATGTAGCTTATCCCTTAGACCTTTTTGAAGAAGGTTCTGTTACTAACATGTTTACTTCCATTGTGGGAAATGTATTTGGGTTCAAGGCCCTGCGCGCTCTA…
AM234190.1	Polygalaceae	Polygaleae	Acanthocladus guayaquilensis	>gi|148590199|emb|AM234190.1| Acanthocladus guayaquilensis partial rbcL gene for ribulose bisphosphate carboxylase large chain, specimen voucher Cornejo & Bonifaz 6028 (GB)	---------CAAACAGAAACTAAAGCAAGCGTTGGGTTCAAGGCTGGTGTAAAAGATTATAAATTGACTTATTATACTCCTGACTATGAAACCAAAGATACTGATATCTTGGCAGCATTCCGAGTAACTCCTCAACCTGGAGTTCCGCCCGAAGAAGCGGGGGCCGCGGTAGCTGCTGAATCTTCTACTGGTACATGGACAACTGTGTGGACCGATGGGCTTACCAGTCTTGATCGTTACAAAGGACGATGCTACCACATCGAGCCTGTTGCTGGAGAAGAAAATCAATATATTGCTTATGTAGCTTATCCCTTAGACCTTTTTGAAGAAGGTTCTGTTACTAACATGTTTACTTCCATTGTGGGAAATGTATTTGGGTTCAAGGCCCTGCGCGCTCTA…
AM234179.1	Polygalaceae	Polygaleae	Comesperma esulifolium	>gi|148590177|emb|AM234179.1| Comesperma esulifolium partial rbcL gene for ribulose bisphosphate carboxylase large chain, specimen voucher Telford 12350 (CANB)	---------CAAACAGAAACTAAAGCAAGCGTTGGGTTCAAGGCTGGCGTAAAAGATTATAAATTGACTTATTATACTCCTGAATATGAAACCAAAGATACTGATATCTTGGCAGCATTCCGAGTAACTCCTCAACCTGGAGTTCCGCCCGAAGAAGCGGGGGCAGCTGTAGCTGCTGAATCTTCTACTGGTACATGGACAACTGTGTGGACCGACGGGCTTACCAGTCTTGATCGTTACAAAGGACGATGCTACCACATCGAGCCTGTTGCTGGAGAAGAAACTCAATTTATTGCTTATGTAGCTTATCCCTTAGACCTTTTTGAAGAAGGTTCTGTTACTAACATGTTTACTTCCATTGTGGGAAATGTATTTGGGTTCAAGGCCCTGCGCGCTCTA…
L29492.1	Polygalaceae	Polygaleae	Comesperma ericinum	>gi|460647|gb|L29492.1|CSQRBCL Comesperma ericinum ribulose bisphosphate carboxylase (rbcL), 3' region	NNNNNNNNNNNNNNNNNNACTAAAGCAAGCGTTGGGTTCAANGGCTGGCGTAAAAGTTATAAATTGACTTATTATACTGCTGAATATGAAACCAAAGATACTGATATCTTGGCAGCATTCCGAGTAACTCCTCAACCTGGAGTTCCGCCCGAAGAAGCCGGGGCAGCTGTAGCTGCTGAATCTTCTACTGGTACATGGACAACTGTGTGGACCGACGGGCTTACCAGTCTTGATCGTTACAAAGGACGATGCTACCACATCGAGCCTGTTGCTGGAGAAGAAACTCAATTTATTGCTTATGTAGCTTATCCCTTAGACCTTTTTGAAGAAGGTTCTGTTACTAACATGTTTACTTCCATTGTGGGAAATGTATTTGGGTTCAAGGCCCTGCGCGCTCTA…
KT207921.1	Polygalaceae	Polygaleae	Comesperma ericinum	>gi|893678425|gb|KT207921.1| Comesperma ericinum isolate CE01 ribulose-1,5 bisphosphate carboxylase/oxygenase large subunit (rbcL) gene, partial cds; chloroplast	---------------------------------------------------------------------------------GAATATGAAACCAAAGATACTGATATCTTGGCAGCATTCCGAGTAACTCCTCAACCTGGAGTTCCGCCCGAAGAAGCGGGGGCAGCTGTAGCTGCTGAATCTTCTACTGGTACATGGACAACTGTGTGGACCGACGGGCTTACCAGTCTTGATCGTTACAAAGGACGATGCTACCACATCGAGCCTGTTGCCGGAGAAGAAACTCAATTTATTGCTTATGTAGCTTATCCCTTAGACCTTTTTGAAGAAGGTTCTGTTACTAACATGTTTACTTCCATTGTGGGAAATGTATTTGGGTTCAAGGCCCTGCGCGCTCTA…
AM234178.1	Polygalaceae	Polygaleae	Comesperma hispidulum	>gi|148590175|emb|AM234178.1| Comesperma hispidulum partial rbcL gene for ribulose bisphosphate carboxylase large chain, specimen voucher White 7078 (NY)	------------------------------GTTGGGTTCAAGGCTGGCGTAAAAGATTATAAATTGACTTATTATACTCCTCAATATAAACCCAAAGATACTGATATCTTGGCAGCATTCCGAGTAACTCCTCAACCTGGAGTTCCGTCCGAAGAAGCGGGGGCAGCTGTAGCTGCTGAATCTTCTACTGGTACATGGACAACTGTGTGGACAGACGGGCTTACCAGTCTTGATCGTTACAAAGGACGATGCTACCACATCGAGCCTGTTGCTGGAGAAGAAACTCAATTTATTGCTTATGTAGCTTATCCCTTAGACCTTTTTGAAGAAGGTTCTGTTACTAACATGTTTACTTCCATTGTGGGAAATGTATTTGGGTTCAAGGCCCTGCGCGCTCTA…
KT207920.1	Polygalaceae	Polygaleae	Comesperma polygaloides	>gi|893678423|gb|KT207920.1| Comesperma polygaloides isolate 3175 ribulose-1,5 bisphosphate carboxylase/oxygenase large subunit (rbcL) gene, partial cds; chloroplast	---------------------------------------------------------------------------------GAATATGAAACCAAGGATACTGATATCTTGGCAGCATTCCGAGTAACTCCTCAACCTGGAGTTCCGCCCGAAGAAGCGGGGGCAGCGGTAGCTGCTGAATCTTCTACTGGTACATGGACAACTGTGTGGACCGACGGGCTTACCAGTCTTGATCGTTACAAAGGACGATGCTACCATATCGAGCCTGTTGCTGGAGAAGAAAGTCAATTTATTGCTTATGTAGCTTATCCCTTAGACCTTTTTGAAGAAGGTTCTGTTACTAACATGTTTACTTCCATTGTGGGAAATGTATTTGGGTTCAAGGCCCTGCGCGCTCTA…
KT207919.1	Polygalaceae	Polygaleae	Comesperma polygaloides	>gi|893678421|gb|KT207919.1| Comesperma polygaloides isolate 3116 ribulose-1,5 bisphosphate carboxylase/oxygenase large subunit (rbcL) gene, partial cds; chloroplast	---------------------------------------------------------------------------------GAATATGAAACCAAGGATACTGATATCTTGGCAGCATTCCGAGTAACTCCTCAACCTGGAGTTCCGCCCGAAGAAGCGGGGGCAGCGGTAGCTGCTGAATCTTCTACTGGTACATGGACAACTGTGTGGACCGACGGGCTTACCAGTCTTGATCGTTACAAAGGACGATGCTACCATATCGAGCCTGTTGCTGGAGAAGAAAGTCAATTTATTGCTTATGTAGCTTATCCCTTAGACCTTTTTGAAGAAGGTTCTGTTACTAACATGTTTACTTCCATTGTGGGAAATGTATTTGGGTTCAAGGCCCTGCGCGCTCTA…
KT207922.1	Polygalaceae	Polygaleae	Comesperma calymega	>gi|893678427|gb|KT207922.1| Comesperma calymega isolate CC01 ribulose-1,5 bisphosphate carboxylase/oxygenase large subunit (rbcL) gene, partial cds; chloroplast	---------------------------------------------------------------------------------GAATATGAAACCAAAGATACTGATATCTTGGCAGCATTCCGAGTAACTCCTCAACCTGGAGTTCCGCCCGAAGAAGCAGGGGCCGCGGTAGCTGCTGAATCTTCTACTGGTACATGGACAACTGTATGGACCGACGGGCTTACCAGTCTTGATCGTTACAAAGGACGATGCTACCACATCGAGCCTGTTGCTGGAGAAGAAAGTCAATTTATTGCTTACGTAGCTTATCCCTTAGACCTTTTTGAAGAAGGTTCTGTTACTAACATGTTTACTTCCATTGTGGGAAATGTATTTGGGTTCAAGGCCCTACGCGCTCTA…
AM234186.1	Polygalaceae	Polygaleae	Monnina pterocarpa	>gi|148590191|emb|AM234186.1| Monnina pterocarpa partial rbcL gene for ribulose bisphosphate carboxylase large chain, specimen voucher Sagastegui 14908 (NY)	---------CAAACAGAAACTAAAGCAAGCGTTGGGTTCAAGGCTGGTGTAAAAGATTATAAATTGACTTATTATACTCCTGAATATGAAACCAAAGATACTGATATCTTGGCAGCATTCCGAGTAACTCCTCAACCTGGAGTTCCGCCCGAAGAAGCGGGGGCCGCAGTAGCTGCTGAATCTTCTACTGGTACATGGACAACTGTATGGACCGATGGGCTTACCAGTCTTGATCGTTACAAAGGACGATGCTACCACATCGAGCCTGTTCCTGGAGAAGAAAATCAATTTATTGCTTATGTAGCTTATCCCTTAGACCTTTTTGAAGAAGGTTCTGTTACTAACATGTTTACTTCCATTGTGGGAAATGTTTTTGGGTTCAAGGCCCTGCGTGCTCTA…
AM234180.1	Polygalaceae	Polygaleae	Monnina malmeana	>gi|148590179|emb|AM234180.1| Monnina malmeana partial rbcL gene for ribulose bisphosphate carboxylase large chain, specimen voucher Eiten & Eiten 4249 (US)	---------CAAACAGAAACTAAAGCAAGCGTTGGGTTCAAGGCTGGTGTAAAAGATTATAAATTGACTTATTTTACTCCTGAATATCAAACCAAAGACACTGATATATTGGCAGCATTCCGAGTAACTCCTCAACCTGGAGTTCCGCCCGAAGAAGCGGGGGCCGCGGTAGCTGCTGAATCTTCTACTGGTACATGGACAACTGTGTGGACCGATGGGCTTACCAGTCTTGATCGTTACAAAGGACGATGCTACCACATCGAGCCTGTTCCTGGAGAAGAAAATCAATTTATTGCTTATGTAGCTTATCCCTTAGACCTTTTTGAAGAGGGTTCTGTTACTAACATGTTTACCTCCATTGTGGGAAATGTTTTTGGGTTCAAGGCCCTGCGTGCTCTA…
AM234183.1	Polygalaceae	Polygaleae	Monnina dictyocarpa	>gi|148590185|emb|AM234183.1| Monnina dictyocarpa partial rbcL gene for ribulose bisphosphate carboxylase large chain, specimen voucher Wall sn (GB)	---------------------------------GGGTTCAAGGCTGGTGTAAAAGATTATAAATTGACTTATTATACTCCTGAATATGAAACCAAAGATACTGATATCTTGGCAGCATTCCGAGTAACTCCTCAACCTGGAGTTCCGCCCGAAGAAGCGGGGGCCGCAGTAGCTGCTGAATCTTCTACTGGTACATGGACAACTGTATGGACCGATGGGCTTACCAGTCTTGATCGTTACAAAGGACGATGCTACCACATCGAGCCTGTTGCTGGAGAAGAAAATCAATTTATTGCTTATGTAGCTTATCCCTTAGACCTTTTTGAAGAAGGTTCTGTTACTAACATGTTTACTTCCATTGTGGGAAATGTTTTTGGGTTCAAGGCCCTGCGTGCTCTA…
AM234182.1	Polygalaceae	Polygaleae	Monnina leptostachya	>gi|148590183|emb|AM234182.1| Monnina leptostachya partial rbcL gene for ribulose bisphosphate carboxylase large chain, specimen voucher Harling & Stahl 26291 (GB)	---------CAAACAGAAACTAAAGCAAGCGTTGGGTTCAAGGCTGGTGTAAAAGATTATAAATTGACTTATTATACTCCTGAATATGAAACCAAAGATACTGATATCTTGGCAGCATTCCGAGTAACTCCTCAACCTGGAGTTCCGCCCGAAGAAGCGGGGGCCGCAGTAGCTGCTGAATCTTCTACTGGTACATGGACAACTGTGTGGACCGATGGGCTTACCAGTCTTGATCGTTACAAAGGACGATGCTACCACATCGAGCCTGTTGCTGGAGAAGAAAATCAATTTATTGCTTATGTAGCTTATCCCTTAGACCTTTTTGAAGAAGGTTCTGTTACTAACATGTTTACTTCCATTGTGGGAAATGTTTTTGGGTTCAAGGCCTTGCGTGCTCTA…
AM234185.1	Polygalaceae	Polygaleae	Monnina phillyreoides	>gi|148590189|emb|AM234185.1| Monnina phillyreoides partial rbcL gene for ribulose bisphosphate carboxylase large chain, specimen voucher Harling & Stahl 26293 (GB)	---------CAAACAGAAACTAAAGCAAGCGTTGGGTTCAAGGCTGGTGTAAAAGATTATAAATTGACTTATTATACTCCTGAATATGAAACCAAAGATACTGATATCTTGGCAGCATTCCGAGTAACTCCTCAACCTGGAGTTCCGCCCGAAGAAGCGGGGGCCGCAGTAGCTGCTGAATCTTCTACTGGTACATGGACAACTGTATGGACCGATGGGCTTACCAGTCTTGATCGTTACAAAGGACGATGCTACCACATCGAGCCTGTTGCTGGAGAAGAAAGTCAATTTATTGCTTATGTAGCTTATCCCTTAGACCTTTTTGAAGAAGGTTCTGTTACTAACATGTTTACTTCCATTGTGGGAAATGTTTTTGGGTTCAAGGCCCTGCGTGCTCTA…
AM234184.1	Polygalaceae	Polygaleae	Monnina xalapensis	>gi|148590187|emb|AM234184.1| Monnina xalapensis partial rbcL gene for ribulose bisphosphate carboxylase large chain, specimen voucher Chase 963 (K)	---------CAAACAGAAACTAAAGCAAGCGTTGGGTTCAAGGCTGGTGTAAAAGATTATAAATTGACTTATTATACTCCTGAATATGAAACCAAAGATACTGATATCTTGGCAGCATTCCGAGTAACTCCTCAACCTGGAGTTCCGCCCGAAGAAGCGGGGGCCGCAGTAGCTGCTGAATCTTCTACTGGTACATGGACAACTGTATGGACCGACGGGCTTACCAGTCTTGATCGTTACAAAGGACGATGCTACCACATCGAGCCTGTTGCTGGAGAAGAAAATCAATTTATTGCTTATGTAGCTTATCCCTTAGACCTTTTTGAAGAAGGTTCTGTTACTAACATGTTTACTTCCATTGTGGGAAATGTTTTTGGGTTCAAGGCCCTGCGTGCTCTA…
EU644696.1	Polygalaceae	Polygaleae	Monnina pennellii	>gi|194320412|gb|EU644696.1| Monnina pennellii ribulose-1,5-bisphosphate carboxylase/oxygenase large subunit (rbcL) gene, partial cds; chloroplast	------------------------------------------------GTAAAAGATTATAAATTGACTTATTATACTCCTGAATATGAAACCAAAGATACTGATATCTTGGCAGCATTCCGAGTAACTCCTCAACCTGGAGTTCCGCCCGAAGAAGCGGGGGCCGCAGTAGCTGCTGAATCTTCTACTGGTACATGGACAACTGTATGGACCGATGGGCTTACCAGTCTTGATCGTTACAAAGGACGATGCTACCACATCGAGCCTGTTGCTGGAGAAGAAAATCAATTTATTGCTTATGTAGCTTATCCCTTAGACCTTTTTGAAGAAGGTTCTGTTACTAACATGTTTACTTCCATTGTGGGAAATGTTTTTGGGTTCAAGGCCCTGCGTGCTCTA…
EU644693.1	Polygalaceae	Polygaleae	Monnina sp.	>gi|194320406|gb|EU644693.1| Monnina sp. 1 Gonzalez 4191 ribulose-1,5-bisphosphate carboxylase/oxygenase large subunit (rbcL) gene, partial cds; chloroplast	------------------------------GTTGGGTTCAAGGCTGGTGTAAANGATTATAAATTGACTTATTATACTCCTGAATATGAAACCAAAGATACTGATATCTTGGCAGCATTCCGAGTAACTCCTCAACCTGGAGTTCCGCCCGAAGAAGCGGGGGCCGCAGTAGCTGCTGAATCTTCTACTGGTACATGGACAACTGTATGGACCGATGGGCTTACCAGTCTTGATCGTTACAAAGGACGATGCTACCACATCGAGCCTGTTGCTGGAGAAGAAAGTCAATTTATTGCTTATGTAGCTTATCCCTTAGACCTTTTTGAAGAAGGTTCTGTTACTAACATGTTTACTTCCATTGTGGGAAATGTTTTTGGGTTCAAGGCCCTGCGTGCTCTA…
EU644692.1	Polygalaceae	Polygaleae	Monnina sp.	>gi|194320404|gb|EU644692.1| Monnina sp. 2 Gonzalez 4190 ribulose-1,5-bisphosphate carboxylase/oxygenase large subunit (rbcL) gene, partial cds; chloroplast	------------------------------GTTGGGTTCAAGGCTGGTGTAAAAGATTATAAATTGACTTATTATACTCCTGAATATGAAACCAAAGATACTGATATCTTGGCAGCATTCCGAGTAACTCCTCAACCTGGAGTTCCGCCCGAAGAAGCGGGGGCCGCAGTAGCTGCTGAATCTTCTACTGGTACATGGACAACTGTATGGACCGATGGGCTTACCAGTCTTGATCGTTACAAAGGACGATGCTACCACATCGAGCCTGTTGCTGGAGAAGAAAATCAATTTATTGCTTATGTAGCTTATCCCTTAGACCTTTTTGAAGAAGGTTCTGTTACTAACATGTTTACTTCCATTGTGGGAAATGTTTTTGGGTTCAAGGCCCTGCGTGCTCTA…	**
EU644698.1	Polygalaceae	Polygaleae	Monnina aestuans	>gi|194320416|gb|EU644698.1| Monnina aestuans ribulose-1,5-bisphosphate carboxylase/oxygenase large subunit (rbcL) gene, partial cds; chloroplast	------------------------------GTTGGGTTCAAGGCTGGTGTAAAAGATTATAAATTGACTTATTATACTCCTGAATATGAAACCAAAGATACTGATATCTTGGCAGCATTCCGAGTAACTCCTCAACCTGGAGTTCCGCCCGAAGAAGCGGGGGCCGCAGTAGCTGCTGAATCTTCTACTGGTACATGGACAACTGTATGGACCGATGGGCTTACCAGTCTTGATCGTTACAAAGGACGATGCTACCACATCGAGCCTGTTGCTGGAGAAGAAAATCAATTTATTGCTTATGTAGCTTATCCCTTAGACCTTTTTGAAGAAGGTTCTGTTACTAACATGTTTACTTCCATTGTGGGAAATGTTTTTGGGTTCAAGGCCCTGCGTGCTCTA…	**
EU644694.1	Polygalaceae	Polygaleae	Monnina salicifolia	>gi|194320408|gb|EU644694.1| Monnina salicifolia ribulose-1,5-bisphosphate carboxylase/oxygenase large subunit (rbcL) gene, partial cds; chloroplast	---------------------------------GGGTTCANGGCTGGTGTAAANGATTATAAATTGACTTATTATACTCCTGAATATGAAACCAAAGATACTGATATCTTGGCAGCATTCCGAGTAACTCCTCAACCTGGAGTTCCGCCCGAAGAAGCGGGGGCCGCAGTAGCTGCTGAATCTTCTACTGGTACATGGACAACTGTATGGACCGATGGGCTTACCAGTCTTGATCGTTACAAAGGACGATGCTACCACATCGAGCCTGTTGCTGGAGAAGAAAATCAATTTATTGCTTATGTAGCTTATCCCTTAGACCTTTTTGAAGAAGGTTCTGTTACTAACATGTTTACTTCCATTGTGGGAAATGTTTTTGGGTTCAAGGCCCTGCGTGCTCTA…
EU644697.1	Polygalaceae	Polygaleae	Monnina glaberrima	>gi|194320414|gb|EU644697.1| Monnina glaberrima ribulose-1,5-bisphosphate carboxylase/oxygenase large subunit (rbcL) gene, partial cds; chloroplast	------------------------------GTTGGGTTCAAGGCTGGTGTAAAAGATTATAAATTGACTTATTATACTCCTGAATATGAAACCAAAGATACTGATATCTTGGCAGCATTCCGAGTAACTCCTCAACCTGGAGTTCCGCCCGAAGAAGCGGGGGCCGCAGTAGCTGCTGAATCTTCTACTGGTACATGGACAACTGTATGGACCGATGGGCTTACCAGTCTTGATCGTTACAAAGGACGATGCTACCACATCGAGCCTGTTGCTGGAGAAGAAAGTCAATTTATTGCTTATGTAGCTTATCCCTTAGACCTTTTTGAAGAAGGTTCTGTTACTAACATGTTTACTTCCATTGTGGGAAATGTTTTTGGGTTCAAGGCCCTGCGTGCTCTA…
AM234187.1	Polygalaceae	Polygaleae	Monnina sp.	>gi|148590193|emb|AM234187.1| Monnina sp. Zloch s.n. partial rbcL gene for ribulose bisphosphate carboxylase large chain, specimen voucher Zloch sn (K)	---------------GAAACTAAAGCAAGCGTTGGGTTCAAGGCTGGTGTAAAAGATTATAAATTGACTTATTATACTCCTGAATATGAAACCAAAGATACTGATATCTTGGCAGCATTCCGAGTAACTCCTCAACCTGGAGTTCCGCCCGAAGAAGCGGGGGCCGCAGTAGCTGCTGAATCTTCTACTGGTACATGGACAACTGTATGGACCGATGGGCTTACCAGTCTTGATCGTTACAAAGGACGATGCTACCACATCGAGCCTGTTGCTGGAGAAGAAAGTCAATTTATTGCTTATGTAGCTTATCCCTTAGACCTTTTTGAAGAAGGTTCTGTTACTAACATGTTTACTTCCATTGTGGGAAATGTTTTTGGGTTCAAGGCCCTGCGTGCTCTA…
EU644695.1	Polygalaceae	Polygaleae	Monnina phytolaccifolia	>gi|194320410|gb|EU644695.1| Monnina phytolaccifolia ribulose-1,5-bisphosphate carboxylase/oxygenase large subunit (rbcL) gene, partial cds; chloroplast	------------------------------GTTGGGCTCANGGCTRGTRTAAAAGAYTATAAATTGACTTATTATACTCCTGAATATGAAACCAAAGATACTGATATCTTGGCAGCATTCCGAGTAACTCCTCAACCTGGAGTTCCGCCCGAAGAAGCGGGGGCCGCAGTAGCTGCTGAATCTTCTACTGGTACATGGACAACTGTATGGACCGATGGGCTTACCAGTCTTGATCGTTACAAAGGACGATGCTACCACATCGAGCCTGTTGCTGGAGAAGAAAGTCAATTTATTGCTTATGTAGCTTATCCCTTAGACCTTTTTGAAGAAGGTTCTGTTACTAACATGTTTACTTCCATTGTGGGAAATGTTTTTGGGTTCAAGGCCCTGCGTGCTCTA…
AM234181.1	Polygalaceae	Polygaleae	Monnina hirta	>gi|148590181|emb|AM234181.1| Monnina hirta partial rbcL gene for ribulose bisphosphate carboxylase large chain, specimen voucher Sagastegui 14374 (NY)	---------------------------------GGGTTCAAGGCTGGTGTAAAAGATTATAAATTGACTTATTATACTCCTGAATATGAAACCAAAGATACTGATATCTTGGCAGCATTCCGAGTAACTCCTCAACCTGGAGTTCCGCCCGAAGAAGCGGGGGCCGCAGTAGCTGCTGAATCTTCTACTGGTACATGGACAACTGTATGGACCGATGGGCTTACCAGTCTTGATCGTTACAAAGGACGATGCTACCACATCGAGCCTGTTGCTGGAGAAGAAAGTCAATTTATTGCTTATGTAGCTTATCCCTTAGACCTTTTTGAAGAAGGTTCTGTTACTAACATGTTTACTTCCATTGTGGGAAATGTTTTTGGGTTCAAGGCCCTGCGTGCTCTA…
AM234206.1	Polygalaceae	Polygaleae	Polygala lindheimeri	>gi|148590231|emb|AM234206.1| Polygala lindheimeri partial rbcL gene for ribulose bisphosphate carboxylase large chain, specimen voucher Barneby 17972 (NY)	---------CAAACAGAAACTAAAGCAAGCGTTGGGTTCAAGGCTGGCGTAAAAGATTATAAATTGACTTATTATACTCCTGACTATGAAACCAAAGATACTGATATCTTGGCAGCATTCCGAGTAACTCCTCAACCTGGAGTTCCGCCCGAAGAAGCGGGGGCTGCGGTAGCTGCCGAATCTTCTACCGGTACATGGACAACTGTGTGGACCGATGGGCTTACCAGTCTTGATCGTTACAAAGGACGATGCTACCACATCGAGCCTGTTGCTGGAGAAGAAAGTCAATTTATTGCTTATGTAGCTTATCCCTTAGACCTTTTTGAAGAAGGTTCTGTTACTAACATGTTTACTTCCATTGTAGGAAATGTATTTGGGTTCAAGGCCCTACGCGCTCTA…
AM234226.1	Polygalaceae	Polygaleae	Securidaca virgata	>gi|148590271|emb|AM234226.1| Securidaca virgata partial rbcL gene for ribulose bisphosphate carboxylase large chain, specimen voucher Stahl et al. 2311 (GB)	------------------------------GTTGGGTTCAAGGCTGGCGTAAAAGATTATAAATTGACTTATTATACTCCTGAATATGAAACCAAAGATACTGATATCTTGGCAGCATTCCGAGTAACTCCTCAACCTGGAGTTCCGCCCGAAGAAGCGGGGGCCGCGGTAGCTGCTGAATCTTCTACTGGTACATGGACAACTGTGTGGACCGATGGGCTTACCAGTCTTGATCGTTACAAAGGACGATGCTACCACATCGAACCTCTTGCTGGAGAAGAAGATCAATTTATTGCTTATGTAGCTTATCCCTTAGACCTTTTTGAAGAAGGTTCTGTTACTAACATGTTTACTTCCATTGTGGGAAATGTATTTGGGTTCAAGGCCCTGCGCGCTCTA…
AM234225.1	Polygalaceae	Polygaleae	Securidaca diversifolia	>gi|148590269|emb|AM234225.1| Securidaca diversifolia partial rbcL gene for ribulose bisphosphate carboxylase large chain, specimen voucher Chase M.W. 2998 (MICH)	------CCCACAACAGAAATTAAAGCAAGCGTTGGGTTCAAGGCTGGCGTAAAAGATTATAAATTGACTTATTATACTCCTGAATATGAAACCAAAGATACTGATATCTTGGCAGCATTCCGAGTAACTCCTCAACCTGGAGTTCCGGCCGAAGAAGCGGGGGCCGCGGTAGCTGCTGAATCTTCTACTGGTACATGGACAACTGTGTGGACCGATGGGCTTACCAGTCTTGATCGTTACAAAGGACGATGCTACCACATCGAGCCTCTTGCTGGAGAAGAAGATCAATTTATTGCTTATGTAGCTTATCCCTTAGACCTTTTTGAAGAAGGTTCTGTTACTAACATGTTTACTTCCATTGTGGGAAATGTATTTGGGTTCAAGGCCCTGCGCGCTCTA…
EU644682.1	Polygalaceae	Polygaleae	Securidaca bialata	>gi|194320384|gb|EU644682.1| Securidaca bialata ribulose-1,5-bisphosphate carboxylase/oxygenase large subunit (rbcL) gene, partial cds; chloroplast	------------------------------GTTGGGTTCAAGGCTGGCGTAAAAGATTATAAATTGACTTATTATACTCCTGAATATGAAACCAAAGATACTGATATCTTGGCAGCATTCCGAGTAACTCCTCAACCTGGAGTTCCGGCCGAAGAAGCGGGGGCCGCGGTAGCTGCTGAATCTTCTACTGGTACATGGACAACTGTGTGGACCGATGGGCTTACCAGTCTTGATCGTTACAAAGGACGATGCTACCACATCGAGCCTCTTGCTGGAGAAGAAGATCAATTTATTGCTTATGTAGCTTATCCCTTAGACCTTTTTGAAGAAGGTTCTGTTACTAACATGTTTACTTCCATTGTGGGAAATGTATTTGGGTTCAAGGCCCTGCGCGCTCTA…
EU644680.1	Polygalaceae	Polygaleae	Securidaca sp.	>gi|194320380|gb|EU644680.1| Securidaca sp. Bello 723 ribulose-1,5-bisphosphate carboxylase/oxygenase large subunit (rbcL) gene, partial cds; chloroplast	------------------------------GTTGGGTTCAAGGCTGGCGTAAAAGATTATAAATTGACTTATTATACTCCTGAATATGAAACCAAAGATACTGATATCTTGGCAGCATTCCGAGTAACTCCTCAACCTGGAGTTCCGGCCGAAGAAGCGGGGGCCGCGGTAGCTGCTGAATCTTCTACTGGTACATGGACAACTGTGTGGACCGATGGGCTTACCAGTCTTGATCGTTACAAAGGACGATGCTACCACATCGAGCCTCTTGCTGGAGAAGAAGATCAATTTATTGCTTATGTAGCTTATCCCTTAGACCTTTTTGAAGAAGGTTCTGTTACTAACATGTTTACTTCCATTGTGGGAAATGTATTTGGGTTCAAGGCCCTGCGCGCTCTA…
L01955.2	Polygalaceae	Polygaleae	Securidaca diversifolia	>gi|7240451|gb|L01955.2|SECCPRBCL Securidaca diversifolia ribulose 1,5-bisphosphate carboxylase (rbcL) gene, partial cds; chloroplast gene for chloroplast product	------------------------------GTTGGGTTCAAGGCTGGCGTAAAAGATTATAAATTGACTTATTATACTCCTGAATATGAAACCAAAGATACTGATATCTTGGCAGCATTCCGAGTAACTCCTCAACCTGGAGTTCCGGCCGAAGAAGCGGGGGCGGCGGTAGCTGCTGAATCTTCTACTGGTACATGGACAACTGTGTGGACCGATGGGCTTACCAGTCTTGATCGTTACAAAGGACGATGCTACCACATCGAGCCTGTTGCTGGAGAAGAAGATCAATTTATTGCTTATGTAGCTTATCCCTTAGACCTTTTTGAAGAAGGTTCTGTTACTAACATGTTTACTTCCATTGTGGGAAATGTATTTGGGTTCAAGGCCCTGCGCGCTCTA…
EU644681.1	Polygalaceae	Polygaleae	Securidaca retusa	>gi|194320382|gb|EU644681.1| Securidaca retusa ribulose-1,5-bisphosphate carboxylase/oxygenase large subunit (rbcL) gene, partial cds; chloroplast	------------------------------------------------------------------ACTTATTATACTCCTGAATATGAAACCAAAGATACTGATATCTTGGCAGCATTCCGAGTAACTCCTCAACCTGGAGTTCCGGCCGAAGAAGCGGGGGCCGCGGTAGCTGCTGAATCTTCTACTGGTACATGGACAACTGTGTGGACCGATGGGCTTACCAGTCTTGATCGTTACAAAGGACGATGCTACCACATCGAGCCTGTTGCTGGAGAAGAAGATCAATTTATTGCTTATGTAGCTTATCCCTTAGACCTTTTTGAAGAAGGTTCTGTTACTAACATGTTTACTTCCATTGTGGGAAATGTATTTGGGTTCAAGGCCCTGCGTGCTCTA…
AM234204.1	Polygalaceae	Polygaleae	Polygala oleifolia	>gi|148590227|emb|AM234204.1| Polygala oleifolia partial rbcL gene for ribulose bisphosphate carboxylase large chain, specimen voucher Anderson et al. 35511 (K)	---------CAAACAGAAACTAAAGCAAGCGTTGGGTTCAAGGCTGGCGTAAAAGATTATAAATTGACTTATTATACTCCTGACTATGAAACCAAAGATACTGATATCTTGGCAGCATTCCGAGTAACTCCTCAACCTGGAGTTCCGCCCGAAGAAGCGGGGGCCGCGGTAGCTGCTGAATCTTCTACTGGTACATGGACAACCGTGTGGACCGATGGGCTTACCAGTCTTGATCGTTACAAAGGACGATGCTACGGCATTGAGCCTGTTGCTGGAGAAGAAAATCAATATATTGCTTATGTAGCTTATCCCTTAGACCTTTTTGAAGAAGGTTCTGTTACTAACATGTTTACTTCCATTGTAGGAAATGTATTTGGGTTCAAGGCCCTGCGCGCTCTA…
AM234202.1	Polygalaceae	Polygaleae	Polygala ligustroides	>gi|148590223|emb|AM234202.1| Polygala ligustroides partial rbcL gene for ribulose bisphosphate carboxylase large chain, specimen voucher Harley et al. 20751 (K)	---------CAAACAGAAATTAAAGCAAGCGTTGGGTTCAAGGCTGGCGTAAAAGATTATAAATTGACTTATTATACTCCTGACTATGAAACCAAAGATACTGATATCTTGGCAGCATTCCGAGTAACTCCTCAACCTGGAGTTCCGCCCGAAGAAGCGGGGGCCGCGGTAGCTGCTGAATCTTCTACTGGTACATGGACAACCGTGTGGACCGATGGGCTTACCAGTCTTGATCGTTACAAAGGACGATGCTACGGCATTGAGCCTGTTGCTGGAGAAGAAAATCAATATATTGCTTATGTAGCTTATCCCTTAGACCTTTTTGAAGAAGGTTCTGTTACTAACATGTTTACTTCCATTGTAGGAAATGTATTTGGGTTCAAGGCCCTGCGCGCTCTA…
EU644686.1	Polygalaceae	Polygaleae	Polygala violacea	>gi|194320392|gb|EU644686.1| Polygala violacea ribulose-1,5-bisphosphate carboxylase/oxygenase large subunit (rbcL) gene, partial cds; chloroplast	---------------------------------------------------------TATAAATTGACTTATTATACTCCTGAATATGAAACCAAAGATACTGATATCTTGGCAGCATTCCGAGTAACCCCTCAACCTGGAGTTCCGCCCGAAGAAGCGGGGGCCGCGGTAGCTGCTGAATCTTCTACTGGTACATGGACAACTGTGTGGACCGATGGGCTTACCAGTCTTGATCGTTACAAAGGACGATGCTACGGAATCGAGCCTGTTGCTGGAGAAGAAAATCAATATATTGCTTATGTAGCTTACCCTTTAGACCTTTTTGAAGAAGGTTCTGTTACTAACATGTTTACTTCCATTGTAGGAAATGTATTTGGGTTCAAGGCCCTACGCGCTCTA…
AM234196.1	Polygalaceae	Polygaleae	Polygala hebeclada	>gi|148590211|emb|AM234196.1| Polygala hebeclada partial rbcL gene for ribulose bisphosphate carboxylase large chain, specimen voucher Irwin 13559 (NY)	---------------------------------GGGTTCAAGGCTGGTGTAAAAGATTATAAATTGACTTATTATACTCCTGAATATGAAACCAAAGATACTGATATCTTGGCAGCATTCCGAGTAACCCCTCAACCTGGAGTTCCGCCCGAAGAAGCGGGGGCCGCGGTAGCTGCTGAATCTTCTACTGGTACATGGACAACTGTGTGGACCGATGGGCTTACCAGTCTTGATCGTTACAAAGGACGATGCTACGGCATTGAGCCTGTTCCTGGAGAAGAAAATCAATATATTGCTTATGTAGCTTACCCTTTAGACCTTTTTGAAGAAGGTTCTGTTACTAACATGTTTACTTCCATTGTAGGAAATGTATTTGGGTTCAAGGCCCTACGCGCTCTA…
AM234195.1	Polygalaceae	Polygaleae	Polygala acuminata	>gi|148590209|emb|AM234195.1| Polygala acuminata partial rbcL gene for ribulose bisphosphate carboxylase large chain, specimen voucher Wurdack 1818 (NY)	---------CAAACAGAAACTAAAGCAAGCGTTGGGTTCAAGGTTGGCGTAAAAGATTATAAATTGAATTATTATACTCCTGAATATGAAACCAAAGATACTGATATCTTGGCAGCATTCCGAGTAACCCCTCAACCTGGAGTTCCGCCCGAAGAAGCGGGGGCCGCGGTAGCTGCTGAATCTTCTACTGGTACATGGACAACTGTGTGGACCGATGGGCTTACCAGTCTTGATCGTTACAAAGGACGATGCTACAACATCGAGCCTGTTGCTGGAGAAGAAAATCAATATATTGCTTATGTAGCTTACCCTTTAGACCTTTTTGAAGAAGGTTCTGTTACTAACATGTTTACTTCCATTGTAGGAAATGTATTTGGGTTCAAGGCCCTACGCGCTCTA…
AM234172.1	Polygalaceae	Polygaleae	Bredemeyera floribunda	>gi|148589167|emb|AM234172.1| Bredemeyera floribunda partial rbcL gene for ribulose bisphosphate carboxylase large chain, specimen voucher Irwin et al. 27995 (NY)	------------------------------GTTGGGTTCAAGGCTGGTGTAAAAGATTATAAATTGACTTATTATACTCCTGAATATGAAACCAAAGATACTGATATCTTGGCAGCATTCCGAGTAACTCCTCAACCTGGAGTTCCACCTGAAGAAGCGGGGGCCGCGGTAGCTGCTGAATCTTCTACTGGTACATGGACAACTGTGTGGACCGACGGGCTTACCAGTCTTGATCGTTACAAAGGACGATGCTACCACATCGAGGCTGTTGTTGGAGAAGAAAATCAATATATTGCTTATGTAGCTTATCCCTTAGACCTTTTTGAAGAAGGTTCTGTTACTAACATGTTTACTTCCATTGTGGGAAATGTATTTGGGTTCAAGGCCCTGCGCGCTCTA…
EU644699.1	Polygalaceae	Polygaleae	Bredemeyera floribunda	>gi|194320418|gb|EU644699.1| Bredemeyera floribunda ribulose-1,5-bisphosphate carboxylase/oxygenase large subunit (rbcL) gene, partial cds; chloroplast	------------------------------GTTGGGTTCAAGGCTGGTGTAAAAGATTATAAATTGACTTATTATACTCCTGAATATGAAACCAAAGATACTGATATCTTGGCAGCATTCCGAGTAACTCCTCAACCTGGAGTTCCACCTGAAGAAGCGGGGGCCGCGGTAGCTGCTGAATCTTCTACTGGTACATGGACAACTGTGTGGACCGACGGGCTTACCAGTCTTGATCGTTACAAAGGACGATGCTACCACATCGAGGCTGTTGTTGGAGAAGAAAATCAATATATTGCTTATGTAGCTTATCCCTTAGACCTTTTTGAAGAAGGTTCTGTTACTAACATGTTTACTTCCATTGTGGGAAATGTATTTGGGTTCAAGGCCCTGCGCGCTCTA…
AM234173.1	Polygalaceae	Polygaleae	Bredemeyera microphylla	>gi|148589169|emb|AM234173.1| Bredemeyera microphylla partial rbcL gene for ribulose bisphosphate carboxylase large chain, specimen voucher Maas 8181 (U)	---------------------------------------------------AAAGATTATAAATTGACTTATTATACTCCTGAATATGAAACCAAAGATACTGATATCTTGGCAGCATTCCGAGTAACTCCTCAACCCGGAGTTCCGCCCGAAGAAGCAGGGGCCGCGGTAGCTGCTGAATCTTCTACTGGTACATGGACAACCGTGTGGACCGATGGGCTTACCAGTCTTGATCGTTACAAAGGACGATGCTACCACATCGAGCCCGTTGCTGGAGAAGAAAATCAATATATTGCTTATGTAGCTTATCCCTTAGACCTTTTTGAAGAAGGTTCTGTTACTAACATGTTTACTTCCATTGTGGGAAATGTATTTGGGTTCAAGGCCCTGCGCGCTCTA…
AM234201.1	Polygalaceae	Polygaleae	Polygala penaea	>gi|148590221|emb|AM234201.1| Polygala penaea partial rbcL gene for ribulose bisphosphate carboxylase large chain, specimen voucher Stahl & Lidstrom 212 (GB)	---------CAAACAGAAACGAAAGCAAGCGTTGGGTTCAAGGCTGGTGTAAAAGATTATAAATTGACTTATTATACTCCTGAATATGAAACCAAAGATACTGATATCTTGGCAGCATTCCGAGTAACTCCTCAACCCGGAGTTCCGCCTGAAGAAGCAGGGGCCGCGGTAGCTGCTGAATCTTCTACTGGTACATGGACAACTGTGTGGACCGATGGGCTTACCAGCCTTGATCGTTACAAAGGACGATGCTACCACATCGAGCCAGTTGCTGGAGAAGAGAATCAATATATTGCTTATGTAGCTTATCCCTTAGACCTTTTTGAAGAAGGTTCTGTTACTAACATGTTTACTTCCATTGTGGGAAATGTATTTGGGTTCAAGGCCCTGCGCGCTCTA…	***
AM234199.1	Polygalaceae	Polygaleae	Polygala cowelli	>gi|148590217|emb|AM234199.1| Polygala cowelli partial rbcL gene for ribulose bisphosphate carboxylase large chain, specimen voucher Axelrod & Chavez 5936 (NY)	---------CAAACAGAAACGAAAGCAAGCGTTGGGTTCAAGGCTGGTGTAAAAGATTATAAATTGACTTATTATACTCCTGAATATGAAACCAAAGATACTGATATCTTGGCAGCATTCCGAGTAACTCCTCAACCCGGAGTTCCGCCTGAAGAAGCAGGGGCCGCGGTAGCTGCTGAATCTTCTACTGGTACATGGACAACTGTGTGGACCGATGGGCTTACCAGCCTTGATCGTTACAAAGGACGATGCTACCACATCGAGCCAGTTGCTGGAGAAGAGAATCAATATATTGCTTATGTAGCTTATCCCTTAGACCTTTTTGAAGAAGGTTCTGTTACTAACATGTTTACTTCCATTGTGGGAAATGTATTTGGGTTCAAGGCCCTGCGCGCTCTA…	***
AM234205.1	Polygalaceae	Polygaleae	Polygala violoides	>gi|148590229|emb|AM234205.1| Polygala violoides partial rbcL gene for ribulose bisphosphate carboxylase large chain, specimen voucher Ratter et al. 6425 (K)	---------CAAACAGAAACGAAAGCAAGCGTTGGGTTCAAGGCTGGTGTAAAAGATTATAAATTGACTTATTATACTCCTGAATATGAAACCAAAGATACTGATATCTTGGCAGCATTCCGAGTAACTCCTCAACCCGGAGTTCCGCCCGAAGAAGCAGGGGCCGCGGTAGCTGCTGAATCTTCTACTGGTACATGGACAACTGTGTGGACCGATGGGCTTACCAGCCTTGATCGTTACAAAGGACGATGCTACCACATCGAGCCAGTTGCTGGAGAAGAGAATCAATATATTGCTTATGTAGCTTATCCCTTAGACCTTTTTGAAGAAGGTTCTGTTACTAACATGTTTACTTCCATTGTGGGAAATGTATTTGGGTTCAAGGCCCTGCGCGCTCTA…
AM234207.1	Polygalaceae	Polygaleae	Polygala obscura	>gi|148590233|emb|AM234207.1| Polygala obscura partial rbcL gene for ribulose bisphosphate carboxylase large chain, specimen voucher Holmgren & Lowrey 8022 (NY)	------------------------------CGTTGGTTCAAGGCTGGTGTAAAAGATTATAAATTGACTTATTATACTCCTGAATATGAAACCAAAGATACTGATATCTTGGCAGCATTCCGAGTAACTCCTCAACCCGGAGTTCCGCCTGAAGAAGCAGGGGCCGCGGTAGCTGCTGAATCTTCTACTGGTACATGGACAACTGTGTGGACTGATGGGCTTACCAGCCTTGATCGTTACAAAGGACGATGCTACCACATCGAGCCAGTTGCTGGAGAAGAGAATCAATTTATTGCTTATGTAGCTTATCCCTTAGACCTTTTTGAAGAAGGTTCTGTTACTAACATGTTTACTTCCATTGTCGGAAATGTATTTGGGTTCAAGGCCCTGCGCGCTCTA…
AM234200.1	Polygalaceae	Polygaleae	Polygala fuertesii	>gi|148590219|emb|AM234200.1| Polygala fuertesii partial rbcL gene for ribulose bisphosphate carboxylase large chain, specimen voucher Thomsson 10465 (NY)	---------CAAACAGAAACGAAAGCAAGCGTTGGGTTCAAGGCTGGTGTAAAAGATTATAAATTGACTTATTATACTCCTGAATATGAAACCAAAGATACTGATATCTTGGCAGCATTCCGAGTAACTCCTCAACCCGGAGTTCCGCCTGAAGAAGCAGGGGCCGCGGTAGCTGCTGAATCTTCTACTGGTACATGGACAACTGTGTGGACCGATGGGCTTACCAGCCTTGATCGTTACAAAGGACGATGCTACCACATCGAGCCAGTTGCTGGAGAGGAGAATCAATATATTGCTTATGTAGCTTATCCCTTAGACCTTTTTGAAGAAGGTTCTGTTACTAACATGTTTACTTCCATTGTGGGAAATGTATTTGGGTTCAAGGCCCTGCGCGCTCTA…
EU644690.1	Polygalaceae	Polygaleae	Polygala jamaicensis	>gi|194320400|gb|EU644690.1| Polygala jamaicensis ribulose-1,5-bisphosphate carboxylase/oxygenase large subunit (rbcL) gene, partial cds; chloroplast	------------------------------GTTGGGTTCAAGGCTGGTGTAAANGATTATAAATTGACTTATTATACTCCTGACTATGAAACCAAAGATACTGATATCTTGGCAGCATTCCGAGTAACTCCTCAACCTGGAGTTCCGCCGGAAGAAGCAGGGGCCGCGGTAGCTGCTGAATCTTCTACTGGTACATGGACAACTGTGTGGACCGATGGGCTTACCAGTCTTGATCGTTACAAAGGACGATGCTACCACATCGAGCCTGTTGCTGGAGAAGAAAATCAATATATTGCTTATGTAGCTTATCCCTTAGACCTTTTTGAAGAAGGTTCTGTTACTAACATGTTTACTTCCATTGTGGGAAATGTATTTGGGTTCAAGGCCCTGCGCGCTCTA…
AM234209.1	Polygalaceae	Polygaleae	Polygala klotzschii	>gi|148590237|emb|AM234209.1| Polygala klotzschii partial rbcL gene for ribulose bisphosphate carboxylase large chain, specimen voucher Silva & Hatschbach 638 (C)	---------CAAACAGAAACGAAAGCAAGAGTTGGGTTCAAGGCTGGTGTAAAAGATTATAAATTGACTTATTATACTCCTGACTATGAAACCAAAGATACTGATATCTTGGCAGCATTCCGAGTAACTCCTCAACCTGGAGTTCCGCCGGAAGAAGCAGGGGCCGCGGTAGCTGCTGAATCTTCTACTGGTACATGGACAACTGTGTGGACCGATGGGCTTACCAGTCTTGATCGTTACAAAGGACGATGCTACCACATCGAGCCTGTTGCTGGAGAAGAAAATCAATATATTGCTTATGTAGCTTATCCCTTAGACCTTTTTGAAGAAGGTTCTGTTACTAACATGTTTACTTCCATTGTGGGAAATGTATTTGGGTTCAAGGCCCTGCGCGCTCTA…
AM234168.1	Polygalaceae	Moutabeae	Barnhartia floribunda	>gi|148589159|emb|AM234168.1| Barnhartia floribunda partial rbcL gene for ribulose bisphosphate carboxylase large chain, specimen voucher Boom et al. 8594 (K)	---------------GAAACTAAAGCAAGCGTTGGGTTCAAGGCTGGTGTAAAAGATTATAAATTGACTTATTATACTCCTGACTATGAAACCAAAGATACTGATATCTTGGCAGCATTCCGAGTAACTCCTCAACCTGGAGTTCCGCCTGAAGAAGCAGGGGCCGCGGTAGCTGCTGAATCTTCTACTGGTACATGGACAACTGTGTGGACCGATGGGCTTACCAGTCTTGATCGTTACAAAGGACGATGCTACCACATCGAACCTGTTGCTGGAGAAGAAAATCAATATATTGCTTATGTAGCTTACCCCTTAGACCTTTTTGAAGAAGGTTCTGTTACTAATATGTTTACTTCCATTGTGGGAAATGTATTTGGGTTCAAGGCCCTGCGCGCTCTA…
AM234169.1	Polygalaceae	Moutabeae	Moutabea aculeata	>gi|148589161|emb|AM234169.1| Moutabea aculeata partial rbcL gene for ribulose bisphosphate carboxylase large chain, specimen voucher Smith 1522 (US)	---------CAAACAGAAACTAAAGCAAGCGTTGGGTTCAAGGCTGGTGTAAAAGATTATAAATTGACTTATTATACTCCTGAGTATGAAACCAAAGATACTGATATCTTGGCAGCATTCCGAGTAACTCCTCAACCTGGAGTTCCGCCTGAAGAAGCAGGGGCCGCGGTAGCTGCTGAATCTTCTACTGGTACATGGACAACTGTGTGGACCGATGGGCTTACCAGTCTTGATCGTTACAAAGGACGATGCTACCACATCGAGCCTGTTGCTGGAGAAGAAAATCAATATATTGCTTATGTAGCTTACCCCTTAGACCTTTTTGAAGAAGGTTCTGTTACTAATATGTTTACTTCCATTGTGGGAAATGTATTTGGGTTCAAGGCCCTGCGCGCTCTA…
JQ625841.2	Polygalaceae	Moutabeae	Moutabea guianensis	>gi|924648716|gb|JQ625841.2| Moutabea guianensis voucher LV109428 ribulose-1,5-bisphosphate carboxylase/oxygenase large subunit (rbcl) gene, partial cds; plastid	---------------------------------------------------------------------------ACTCCTGACTATGAAACCAAAGATACTGATATCTTGGCAGCATTCCGAGTAACTCCTCAACCTGGAGTTCCGCCTGAAGAAGCAGGGGCCGCGGTAGCTGCTGAATCTTCTACTGGTACATGGACAACTGTGTGGACCGATGGGCTTACCAGTCTTGATCGTTACAAAGGACGATGCTACCACATCGAGCCTGTTGCTGGAGAAGAAAATCAATATATTGCTTATGTAGCTTACCCCTTAGACCTTTTTGAAGAAGGTTCTGTTACTAATATGTTTACTTCCATTGTGGGAAATGTATTTGGGTTCAAGGCCCTGCGCGCTCTA…
AM234170.1	Polygalaceae	Moutabeae	Eriandra fragrans	>gi|148589163|emb|AM234170.1| Eriandra fragrans partial rbcL gene for ribulose bisphosphate carboxylase large chain, specimen voucher Pullen 7234 (K)	---------CAAACAGAAACTAAAGCAAGCGTTGGGTTCAAGGCTGGTGTAAAAGATTATAAATTGACTTATTATACTCCTGACTATGAAACCAAAGATACTGATATCTTGGCAGCATTCCGAGTAACTCCTCAACCTGGAGTTCCGCCTGAAGAAGCAGGGGCCGCGGTAGCTGCTGAATCTTCTACTGGTACATGGACAACTGTGTGGACCGATGGGCTTACCAGTCTTGATCGTTACAAAGGACGATGCTACCACATCGAGCCTGTTGCTGGAGAAGAAAATCAATATATTGCTTATGTAGCTTACCCCTTAGACCTTTTTGAAGAAGGTTCTGTTACTAATATGTTTACTTCCATTGTGGGAAATGTATTTGGGTTCAAGGCCCTGCGCGCTCTA…
AM234177.1	Polygalaceae	Carpolobieae	Carpolobia goetzei	>gi|148590173|emb|AM234177.1| Carpolobia goetzei partial rbcL gene for ribulose bisphosphate carboxylase large chain, specimen voucher Goyder et al. 3722 (K)	---------CAAACAGAAACTAAAGCAAGCGTTGGGTTCAAGGCTGGTGTAAAAGATTATAAATTGAATTATTATACTCCTGACTATGAAACCAAAGATACTGATATCTTGGCAGCATTCCGAGTAACTCCTCAACCCGGAGTTCCGCCTGAAGAAGCGGGGGCCGCGGTAGCTGCTGAATCTTCTACCGGTACATGGACAACTGTGTGGACCGACGGGCTTACCAGTCTTGATCGTTACAAAGGACGATGCTACCACATCGAGCCTGTTGCTGGAGAAGAAAATCAATATATTGCTTATGTAGCTTATCCCTTAGACCTTTTTGAAGAAGGTTCTGTTACTAACATGTTTACTTCCATTGTGGGAAATGTATTTGGGTTTAAGGCCCTGCGCGCTCTA…
AM234176.1	Polygalaceae	Carpolobieae	Carpolobia alba	>gi|148589175|emb|AM234176.1| Carpolobia alba partial rbcL gene for ribulose bisphosphate carboxylase large chain, specimen voucher Cable 747 (K)	---------CAAACAGAAACTAAAGCAAGCGTTGGGTTCAAGGCTGGTGTAAAAGATTATAAATTGACTTATTATACTCCTGACTATGAAACCAAAGATACTGATATCTTGGCAGCATTCCGAGTAACTCCTCAACCCGGAGTTCCGCCTGAAGAAGCGGGGGCCGCGGTAGCTGCTGAATCTTCTACTGGTACATGGACAACTGTGTGGACCGACGGGCTTACCAGTCTTGATCGTTACAAAGGACGATGCTACCACATCGAGCCTGTTGCTGGAGAAGAAAATCAATATATTGCTTATGTAGCTTATCCCTTAGACCTTTTTGAAGAAGGTTCTGTTACTAACATGTTTACTTCCATTGTGGGAAATGTATTTGGGTTTAAGGCCCTGCGCGCTCTA…
AM234175.1	Polygalaceae	Carpolobieae	Atroxima afzeliana	>gi|148589173|emb|AM234175.1| Atroxima afzeliana partial rbcL gene for ribulose bisphosphate carboxylase large chain, specimen voucher Jongkind 4281 (WAG)	---------CAAACAGAAACTAAAGCAAGCGTTGGGTTCAAGGCTGGTGTAAAAGATTATAAATTGACTTATTATACTCCTGAATATGAAACCAAAGATACTGATATCTTGGCAGCATTCCGAGTAACTCCTCAACCCGGAGTTCCGCCTGAAGAAGCGGGGGCCGCGGTAGCTGCTGAATCTTCTACTGGTACATGGACAACTGTGTGGACCGACGGGCTTACCAGTCTTGATCGTTACAAAGGACGATGCTACCACATCGAGCCTGTTGCTGGAGAAGAAAATCAATATATTGCTTATGTAGCTTATCCCTTAGACCTTTTTGAAGAAGGTTCTGTTACTAACATGTTTACTTCCATTGTGGGAAATGTATTTGGGTTTAAGGCCCTGCGCGCTCTA…
AM234174.1	Polygalaceae	Carpolobieae	Atroxima liberica	>gi|148589171|emb|AM234174.1| Atroxima liberica partial rbcL gene for ribulose bisphosphate carboxylase large chain, specimen voucher Reitsma et al. 1115 (NY)	---------CAAACAGAAACTAAAGCAAGCGTTGGGTTCAAGGCTGGTGTAAAAGATTATAAATTGACTTATTATACTCCTGAATATGAAACCAAAGATACTGATATCTTGGCAGCATTCCGAGTAACTCCTCAACCCGGAGTTCCGCCTGAAGAAGCGGGGGCCGCGGTAGCTGCTGAATCTTCTACTGGTACATGGACAACTGTGTGGACCGACGGGCTTACCAGTCTTGATCGTTACAAAGGACGATGCTACCACATCGAGCCTGTTGCTGGAGAAGAAAATCAATATATTGCTTATGTAGCTTATCCCTTAGACCTTTTTGAAGAAGGTTCTGTTACTAACATGTTTACTTCCATTGTGGGAAATGTATTTGGGTTTAAGGCCCTGCGCGCTCTA…
AJ235799.1	Polygalaceae	Xanthophylleae	Xanthophyllum sp.	>gi|7414841|emb|AJ235799.1| Xanthophyllum sp. 'Coode 7760 K' chloroplast rbcL gene for ribulose 1,5-bisphosphate carboxylase/oxygenase	NNNNNNNNNNNNNNNNNNNNNNNNNNAAGCGTTGGGTTCAAGGCTGGTGTTAAAGATTATAAATTGACTTATTATACTCCTGACTATGAAACCAAAGATACTGATATCTTGGCAGCATTCCGAGTAACCCCTCAACCTGGAGTTCCGCCTGAAGAAGCGGGGGCCGCGGTAGCTGCTGAATCTTCTACTGGTACATGGACAACTGTGTGGACCGATGGGCTTACCAGTCTTGATCGTTACAAAGGACGATGCTACCACATCGAGCCTGTTGCTGGAGAAGAAAANNNNNNNNNNNNNNNNNNNNNNNNNNNNNNNNNNNNNNNNNNNNNNNNNNNNNNNNNNNNNNNNNNNNNNNNNNNNNNNNNNNNNNNNNNNNNNNNNNNNNNNNNNNNNGCTCTA…
AM234229.1	Polygalaceae	Xanthophylleae	Xanthophyllum octandrum	>gi|148590277|emb|AM234229.1| Xanthophyllum octandrum partial rbcL gene for ribulose bisphosphate carboxylase large chain, specimen voucher Forster 9554 (NY)	---------------------------------GGGTTCAAGGCTGGTGTTAAAGATTATAAATTGACTTATTATACTCCTGACTATGAAACCAAAGATACTGATATCTTGGCAGCATTCCGAGTAACCCCTCAACCTGGAGTTCCGCCTGAAGAAGCGGGGGCCGCGGTAGCTGCTGAATCTTCTACTGGTACATGGACAACTGTGTGGACCGATGGGCTTACCAGTCTTGATCGTTACAAAGGACGATGCTACCACATCGAGCCTGTTGCTGGAGAAGAAAATCAATATATTGCTTATGTAGCTTATCCCTTAGACCTTTTTGAAGAAGGTTCTGTTACTAACATGTTTACTTCCATTGTGGGTAATGTATTTGGGTTCAAGGCCCTGCGCGCTCTA…
AM234234.1	Fabaceae		Amherstia nobilis	>gi|148590287|emb|AM234234.1| Amherstia nobilis partial rbcL gene for ribulose bisphosphate carboxylase large chain, specimen voucher Baker 490 (KEP)	---------CAAACAGAAACTAAAGCAAGTGTTGGGTTCAAAGCTGGTGTTAAAGATTATAAATTGACTTATTATACTCCTGACTATGAAACCAAGGATACTGATATCTTGGCAGCATTCCGAGTAACTCCTCAACCTGGAGTTCCGCCCGAAGAAGCAGGTGCCGCAGTAGCTGCTGAATCTTCTACTGGTACATGGACAACTGTGTGGACCGACGGGCTTACCAGCCTTGATCGTTACAAAGGACGATGCTACCACATCGAGCCCGTTGCTGGAGAAGAAAATCAATATATTGCTTATGTAGCTTACCCCTTAGACCTTTTTGAAGAAGGTTCTGTTACTAACATGTTTACTTCCATTGTGGGTAATGTCTTTGGGTTCAAGGCCCTGCGCGCTCTA…
AM234241.1	Fabaceae		Aphanocalyx cynometroides	>gi|148590301|emb|AM234241.1| Aphanocalyx cynometroides partial rbcL gene for ribulose bisphosphate carboxylase large chain, specimen voucher Wieringa 2355 (WAG)	---------CAAACAGAAACTAAAGCAAGTGTTGGGTTCAAAGCTGGTGTTAAAGATTATAAATTGACTTATTATACTCCTGACTATGAAACCAAGGATACTGATATCTTGGCAGCATTCCGAGTAACTCCTCAACCTGGAGTTCCGCCCGAAGAAGCAGGTGCCGCAGTAGCTGCTGAATCTTCTACTGGTACATGGACAACTGTGTGGACCGACGGGCTTACCAGCCTTGATCGTTACAAAGGACGATGCTACCACATCGAGCCCGTTGCTGGAGAAGAAAATCAATATATTGCTTATGTAGCTTACCCCTTAGACCTTTTTGAAGAAGGTTCTGTTACTAACATGTTTACTTCCATTGTGGGTAATGTCTTTGGGTTCAAGGCCCTGCGCGCTCTA…
AM234238.1	Fabaceae		Saraca palembanica	>gi|148590295|emb|AM234238.1| Saraca palembanica partial rbcL gene for ribulose bisphosphate carboxylase large chain, specimen voucher Breteler F. 13509 (WAG)	---------CAAACAGAAACTAAAGCAAGTGTTGGGTTCAAAGCTGGTGTTAAAGATTATAAATTGACTTATTATACTCCTGACTATGAAACCAAGGATACTGATATCTTGGCAGCATTCCGAGTAACTCCTCAACCTGGAGTTCCGCCCGAAGAAGCAGGTGCCGCAGTAGCTGCTGAATCTTCTACTGGTACATGGACAACTGTGTGGACCGACGGGCTTACCAGCCTTGATCGTTACAAAGGACGATGCTACCACATCGAGCCCGTTGCTGGAGAAGAAAATCAATATATTGCTTATGTAGCTTACCCCTTAGACCTTTTTGAAGAAGGTTCTGTTACTAACATGTTTACTTCCATTGTGGGTAATGTCTTTGGGTTCAAGGCCCTGCGCGCTCTA…
AM234240.1	Fabaceae		Isoberlinia scheffleri	>gi|148590299|emb|AM234240.1| Isoberlinia scheffleri partial rbcL gene for ribulose bisphosphate carboxylase large chain, specimen voucher Herendeen P. 16-XII-97_2 (US)	---------CAAACAGAAACTAAAGCAAGTGTTGGGTTCAAAGCTGGTGTTAAAGATTATAAATTGACTTATTATACTCCTGACTATGAAACCAAGGATACTGATATCTTGGCAGCATTCCGAGTAACTCCTCAACCTGGAGTTCCGCCCGAAGAAGCAGGTGCCGCAGTAGCTGCCGAATCTTCTACTGGTACATGGACAACTGTGTGGACCGACGGGCTTACCAGCCTTGATCGTTACAAAGGACGATGCTACCACATCGAGCCCGTTGCTGGAGAAGAAAATCAATATATTGCTTATGTAGCTTACCCCTTAGACCTTTTTGAAGAAGGTTCTGTTACTAACATGTTTACTTCCATTGTGGGTAATGTCTTTGGGTTCAAGGCCCTGCGCGCTCTA…
AM234233.1	Fabaceae		Browneopsis ucayalina	>gi|148590285|emb|AM234233.1| Browneopsis ucayalina partial rbcL gene for ribulose bisphosphate carboxylase large chain, specimen voucher Klitgaard B. B. 684 (K)	---------CAAACAGAAACTAAAGCAAGTGTTGGGTTCAAAGCTGGTGTTAAAGATTATAAATTGACTTATTATACTCCTGACTATGAAACCAAGGATACTGATATCTTGGCAGCATTCCGAGTAACTCCTCAACCTGGAGTTCCGCCCGAAGAAGCAGGTGCCGCAGTAGCTGCTGAATCTTCTACTGGTACATGGACAACTGTGTGGACCGACGGGCTTACCAGCCTTGATCGTTACAAAGGACGATGCTACCACATCGAGCCCGTTGCTGGAGAAGAAAATCAATATATTGCTTATGTAGCTTACCCCTTAGACCTTTTTGAAGAAGGTTCTGTTACTAACATGTTTACTTCCATTGTGGGTAATGTCTTTGGGTTCAAGGCCCTGCGCGCTCTA…
AM234230.1	Fabaceae		Crudia gabonensis	>gi|148590279|emb|AM234230.1| Crudia gabonensis partial rbcL gene for ribulose bisphosphate carboxylase large chain, specimen voucher Wieringa 2585 (WAG)	---------CAAACAGAAACTAAAGCAAGTGTTGGGTTCAAAGCCGGTGTTAAAGATTATAAATTGACTTATTATACTCCTGACTATGAAACCAAGGATACTGATATCTTGGCAGCATTCCGAGTAACTCCTCAACCTGGAGTCCCGCCCGAAGAAGCAGGTGCCGCAGTAGCTGCTGAATCTTCTACTGGTACATGGACAACTGTGTGGACCGACGGGCTTACCAGCCTTGATCGTTACAAAGGACGATGCTACCACATCGAGCCCGTTGCTGGAGAAGAAAATCAATATATTGCTTATGTAGCTTACCCCTTAGACCTTTTTGAAGAAGGTTCTGTTACTAACATGTTTACTTCCATTGTGGGGAATGTCTTTGGGTTCAAGGCCCTGCGCGCTCTA…
AM234231.1	Fabaceae		Cynometra mannii	>gi|148590281|emb|AM234231.1| Cynometra mannii partial rbcL gene for ribulose bisphosphate carboxylase large chain, specimen voucher Wieringa 2498 (WAG)	---------CAAACAGAAACTAAAGCAAGTGTTGGGTTCAAAGCTGGTGTTAAAGATTATAAATTGACTTATTATACTCCTGACTATGAAACCAAGGATACTGATATCTTGGCAGCATTCCGAGTAACTCCTCAACCAGGAGTTCCGCCCGAAGAAGCAGGTGCCGCAGTAGCTGCTGAATCTTCTACTGGTACATGGACAACTGTGTGGACCGACGGGCTTACCAGCCTTGATCGTTACAAAGGACGATGCTACCACATCGAGCCCGTTGCTGGAGAAGAAAATCAATATATTGCTTATGTAGCTTACCCCTTAGACCTTTTTGAAGAAGGTTCTGTTACTAACATGTTTACTTCCATTGTGGGTAATGTCTTTGGGTTCAAGGCCCTGCGCGCTCTA…
AM234239.1	Fabaceae		Detarium macrocarpum	>gi|148590297|emb|AM234239.1| Detarium macrocarpum partial rbcL gene for ribulose bisphosphate carboxylase large chain, specimen voucher Breteler F. 12528 (WAG)	---------CAAACAGAAACTAAAGCAAGTGTTGGGTTCAAAGCCGGTGTTAAAGATTATAAATTGACTTATTATACTCCTGACTATCAAACCAAGGATACTGATATCTTGGCAGCATTCCGAGTAACTCCTCAACCTGGAGTTCCGCCCGAAGAAGCAGGTGCCGCAGTAGCTGCTGAATCTTCTACTGGTACATGGACAACTGTGTGGACCGACGGGCTTACCAGCCTTGATCGTTACAAAGGACGATGCTACCACATCGAGCCCGTTGCTGGAGAAGAAAATCAATATATTGCTTATGTAGCTTATCCCTTAGACCTTTTTGAAGAAGGTTCTGTTACTAACATGTTTACTTCCATTGTGGGTAATGTCTTTGGGTTCAAGGCCCTGCGCGCTCTA…
AM234232.1	Fabaceae		Goniorrhachis marginata	>gi|148590283|emb|AM234232.1| Goniorrhachis marginata partial rbcL gene for ribulose bisphosphate carboxylase large chain, specimen voucher Lewis 1909 (K)	---------CAAACAGAAACTAAAGCAAGTGTTGGGTTCAAAGCTGGTGTTAAAGATTATAAATTGACTTATTATACTCCTGACTATGAAACCAAGGATACTGATATCTTAGCAGCATTCCGAGTAACTCCTCAACCTGGAGTTCCGCCCGAAGAAGCAGGTGCCGCAGTAGCTGCTGAATCTTCTACTGGTACATGGACAACTGTGTGGACCGATGGGCTTACCAGCCTTGATCGTTACAAAGGACGATGCTACCACATCGAGCCCGTTGCTGGAGAAGAAAATCAATATATTGCTTATGTAGCTTATCCCTTAGACCTTTTTGAAGAAGGTTCTGTTACTAACATGTTTACTTCTATTGTGGGTAATGTCTTTGGGTTCAAGGCCCTGCGCGCTCTA…
AM234259.1	Fabaceae		Swartzia cardiosperma	>gi|148590337|emb|AM234259.1| Swartzia cardiosperma partial rbcL gene for ribulose bisphosphate carboxylase large chain, specimen voucher Klitgaard B. B. 664 (K)	---------CAAACAGAAACTAAAGCAAGTGTTGGGTTCAAAGCTGGTGTTAAAGATTATAAATTGACTTATTATACTCCTGAGTATCAAACCAAGGATACTGATATCTTGGCAGCATTCCGAGTAACTCCTCAACCTGGAGTTCCGCCTGAAGAAGCAGGTGCCGCGGTAGCTGCTGAATCTTCTACTGGTACATGGACAACTGTGTGGACCGATGGGCTTACCAGTCTTGATCGTTACAAAGGACGATGCTACCACATCGAGCCCGTTGCTGGAGAAGAAAATCAATATATTGCTTATGTAGCTTATCCCTTAGACCTTTTTGAAGAAGGTTCTGTTACTAACATGTTTACTTCCATTGTGGGTAATGTATTTGGGTTCAAGGCCCTGCGCGCTCTA…
AM234258.1	Fabaceae		Bobgunnia fistuloides	>gi|148590335|emb|AM234258.1| Bobgunnia fistuloides partial rbcL gene for ribulose bisphosphate carboxylase large chain, specimen voucher Breteler F. 14870 (WAG)	---------CAAACAGAAACTAAAGCAAGTGTTGGGTTCAAAGCTGGTGTTAAACAATATAAATTGACTTATTATACTCCTGACTATCAAACCAAGGATACTGATATCTTGGCAGCATTCCGAGTAACTCCTCAACCTGGAGTTCCGCCTGAAGAAGCAGGTGCCGCGGTAGCTGCTGAATCTTCTACTGGTACATGGACAGCTGTGTGGACCGATGGGCTTACCAGTCTTGATCGTTACAAAGGACGATGCTACCACATCGAGCCCGTTGCTGGAGAAGAAAATCAATATATTGCTTATGTAGCTTATCCCTTAGACCTTTTTGAAGAAGGTTCTGTTACTAATATGTTTACTTCCATTGTGGGTAATGTATTTGGGTTCAAGGCCCTGCGCGCTCTA…
AM234260.1	Fabaceae		Lecointea peruviana	>gi|148590339|emb|AM234260.1| Lecointea peruviana partial rbcL gene for ribulose bisphosphate carboxylase large chain, specimen voucher Klitgaard B. B. 679 (K)	---------------------------------------AAAGCTGGTGTTAAAGATTATAAATTGACTTATTATACTCCTGACTATGAAACCAAAGATACTGATATCTTGGCAGCATTCCGAGTAACTCCTCAACCTGGAGTTCCGCCTGAAGAAGCAGGTGCCGCGGTAGCTGCTGAATCTTCTACTGGTACATGGACAACTGTGTGGACCGATGGGCTTACCAGTCTTGATCGTTACAAAGGACGATGCTACCACATCGAGCCCGTTGCTGGAGAAGAAAATCAATATATTGCTTATGTAGCTTATCCCTTAGACCTTTTTGAAGAAGGTTCTGTTACTAACATGTTTACTTCCATTGTAGGTAATGTATTTGGGTTCAAGGCCCTGCGCGCTCTA…
AM234261.1	Fabaceae		Baphia nitida	>gi|148590341|emb|AM234261.1| Baphia nitida partial rbcL gene for ribulose bisphosphate carboxylase large chain, specimen voucher Bruneau A. sn	------------------------------GTTGGGTTCAAAGCTGGTGTTAAAGATTATAAATTGACTTATTATACTCCTGACTATGAAACCAAAGATACTGATATCTTGGCAGCATTCCGAGTAACTCCTCAACCAGGAGTTCCGCCTGAAGAAGCGGGTGCTGCGGTAGCTGCCGAATCTTCTACCGGTACATGGACAACTGTGTGGACCGATGGACTTACAAGTCTTGATCGTTACAAAGGACGGTGCTATCACATTGAGCCCGTTGCTGGAGAAGAAAATCAATTTATTGCTTATGTAGCTTATCCCTTAGACCTTTTTGAAGAAGGTTCTGTTACTAACATGTTTACTTCCATTGTAGGTAATGTATTTGGGTTCAAGGCCCTGCGCGCTCTA…
AM234236.1	Fabaceae		Caesalpinia calycina	>gi|148590291|emb|AM234236.1| Caesalpinia calycina partial rbcL gene for ribulose bisphosphate carboxylase large chain, specimen voucher Lewis 1885 (K)	---------CAAACAGAAACTAAAGCAAGTGTTGGGTTCAAAGCTGGTGTTAAAGATTATAAATTGACTTATTATACTCCTGACTATGAAACCAAAGATACTGATATCTTGGCAGCATTCCGAGTAACTCCTCAACCTGGAGTTCCACCTGAAGAAGCAGGTGCCGCGGTAGCTGCTGAATCTTCTACTGGTACATGGACAACTGTGTGGACCGATGGGCTTACCAGTCTTGATCGTTACAAAGGACGATGCTACCACATCGAGCCCGTTGCTGGAGAAGAAAATCAATATATTGCTTATGTAGCTTATCCCTTAGACCTTTTTGAAGAAGGTTCTGTTACTAACATGTTTACTTCCATTGTGGGTAATGTATTTGGGTTCAAGGCCCTGCGCGCTCTA…
AM234244.1	Fabaceae		Cassia grandis	>gi|148590307|emb|AM234244.1| Cassia grandis partial rbcL gene for ribulose bisphosphate carboxylase large chain, specimen voucher Smith 2061 (MT)	---------CAAACAGAAACTAAAGCAAGTGTTGGGTTCAAAGCTGGTGTTAAAGATTATAAATTGACTTATTATACTCCTGACTATGAAACCAAAGATACTGATATCTTGGCAGCATTCCGAGTAACTCCTCAACCTGGAGTTCCGCCTGAAGAAGCAGGTGCCGCGGTAGCTGCTGAATCTTCTACTGGTACATGGACAACTGTGTGGACCGATGGGCTTACCAGTCTTGATCGTTACAAAGGACGATGCTACCACATCGAGCCCGTTGCTGGAGAAGAAAATCAATATATTGCTTATGTAGCTTATCCCTTAGACCTTTTTGAAGAAGGTTCTGTTACTAACATGTTTACTTCCATTGTGGGTAATGTATTTGGGTTCAAGGCCCTGCGCGCTCTA…
AM234235.1	Fabaceae		Delonix elata	>gi|148590289|emb|AM234235.1| Delonix elata partial rbcL gene for ribulose bisphosphate carboxylase large chain, specimen voucher Herendeen P. 20-XII-97-1 (US)	---------CAAACAGAAACTAAAGCAAGTGTTGGGTTCAAAGCTGGTGTTAAAGATTATAAATTGACTTATTATACTCCTGACTATGAAACCAAAGATACTGATATCTTGGCAGCATTCCGAGTAACTCCTCAACCCGGAGTTCCGCCTGAAGAAGCAGGTGCCGCGGTAGCTGCTGAATCTTCTACTGGTACATGGACAACTGTGTGGACCGATGGGCTTACCAGTCTTGATCGTTACAAAGGGCGATGCTACCACATCGAGCCCGTTGCTGGAGAAGAAAATCAATATATTGCTTATGTAGCTTATCCCTTAGACCTTTTTGAAGAGGGTTCTGTTACTAACATGTTTACTTCCATTGTGGGTAATGTATTTGGGTTCAAGGCCCTGCGCGCCCTA…
AM234248.1	Fabaceae		Chamaecrista nictitans	>gi|148590315|emb|AM234248.1| Chamaecrista nictitans var. jaliscensis partial rbcL gene for ribulose bisphosphate carboxylase large chain, specimen voucher Klitgaard B. B. 654 (K)	---------CAAACAGAAACTAAAGCAAGTGTTGGGTTCAAAGCTGGTGTTAAAGATTATAAATTGAATTATTATACTCCTGACTATGAAACCAAAGATACTGATATCTTGGCAGCATTCCGAGTAACTCCTCAACCTGGAGTTCCGCCTGAAGAAGCAGGTGCCGCGGTAGCTGCTGAATCTTCTACTGGTACATGGACAACTGTGTGGACCGATGGGCTTACCAGTCTTGATCGTTACAAAGGACGATGCTACCACATCGAGCCCGTTCCTGGAGAAGAAAGTCAATTTATTGCTTATGTAGCTTATCCCTTAGACCTTTTTGAAGAAGGTTCTGTTACTAACATGTTTACTTCCATTGTTGGTAATGTATTTGGGTTCAAGGCCCTGCGCGCTCTA…
AM234247.1	Fabaceae		Pterogyne nitens	>gi|148590313|emb|AM234247.1| Pterogyne nitens partial rbcL gene for ribulose bisphosphate carboxylase large chain, specimen voucher Herendeen P. 13-XII-97-1 (US)	---------CAAACAGAAACTAAAGCAAGTGTTGGGTTCAAAGCTGGTGTTAAAGATTATAAATTGACTTATTATACTCCTGACTATGAAACTAAAGATACTGATATCTTGGCTGCATTCCGAGTAACTCCTCAACCTGGAGTTCCGCCTGAAGAAGCAGGTGCCGCGGTAGCTGCTGAATCTTCTACTGGTACATGGACAACTGTATGGACCGATGGGCTTACCAGTCTTGATCGTTACAAAGGACGATGCTACCACATCGAGCCCGTTGCTGGAGAAGAAACTCAATTTATTGCTTATGTAGCTTATCCCTTAGACCTTTTTGAAGAAGGTTCTGTTACTAACATGTTTACTTCTATTGTGGGTAATGTATTTGGGTTCAAGGCCCTGCGCGCTCTA…
AM234254.1	Fabaceae		Inga sp.	>gi|148590327|emb|AM234254.1| Inga sp. Klitgaard 677 partial rbcL gene for ribulose bisphosphate carboxylase large chain, specimen voucher Klitgaard B. B. 677 (K)	---------CAAACAGAAACTAAAGCAAGTGTTGGATTCAAAGCTGGTGTTAAAGATTATAAATTGAATTATTATACTCCTGACTATGAAACCAAAGATAGTGATATCTTGGCAGCATTCCGAGTAACTCCTCAACCTGGAGTTCCGCCTGAAGAAGCAGGTGCCGCGGTAGCTGCTGAATCTTCTACTGGTACATGGACAACTGTGTGGACCGATGGGCTTACCAGTCTTGATCGTTACAAAGGACGATGCTACCACATCGAGCCCGTTGCTGGAGAAGAAAATCAATATATTGCTTATGTAGCTTATCCCTTAGACCTTTTTGAAGAAGGTTCTGTTACTAACATGTTTACTTCGATTGTGGGTAATGTATTTGGGTTCAAGGCCCTGCGCGCTCTA…
AM234252.1	Fabaceae		Calliandra trinervia	>gi|148590323|emb|AM234252.1| Calliandra trinervia partial rbcL gene for ribulose bisphosphate carboxylase large chain, specimen voucher Klitgaard B. B. 622 (K)	---------CAAACAGAAACTAAAGCAAGTGTTGGATTCAAAGCTGGTGTTAAAGATTATAAATTGACTTATTATACTCCTGACTATGAAACCAAAGATAGTGATATCTTGGCAGCATTCCGAGTAACTCCTCAACCTGGCGTTCCGCCTGAAGAAGCAGGTGCCGCGGTAGCTGCTGAATCTTCTACTGGTACATGGACAACTGTGTGGACCGATGGGCTTACCAGTCTTGATCGTTACAAAGGACGATGCTACCACATCGAGCCCGTTGCTGGAGAAGAAAATCAATATATTGCTTATGTAGCTTATCCCTTAGACCTTTTTGAAGAAGGTTCTGTTACTAACATGTTTACTTCGATTGTAGGTAATGTATTTGGGTTCAAGGCCCTGCGTGCTCTA…
AM234255.1	Fabaceae		Calliandra pittieri	>gi|148590329|emb|AM234255.1| Calliandra pittieri partial rbcL gene for ribulose bisphosphate carboxylase large chain, specimen voucher Klitgaard B. B. 649 (K)	---------CAAACAGAAACTAAAGCAAGTGTTGGATTCAAAGCTGGTGTTAAAGATTATAAATTGACTTATTATACTCCTGACTATGAAACCAAAGATAGTGATATCTTGGCAGCATTCCGAGTAACTCCTCAACCTGGAGTTCCGCCTGAAGAAGCAGGTGCCGCGGTAGCTGCTGAATCTTCTACTGGTACATGGACAACTGTGTGGACCGATGGGCTTACCAGTCTTGATCGTTACAAAGGACGATGCTACCACATCGAGCCCGTTGCTGGAGAAGAAAATCAATATATTGCTTATGTAGCTTATCCCTTAGACCTTTTTGAAGAAGGTTCTGTTACTAACATGTTTACTTCGATTGTAGGTAATGTATTTGGGTTCAAGGCTCTGCGTGCTCTA…
AM234256.1	Fabaceae		Cedrelinga cateniformis	>gi|148590331|emb|AM234256.1| Cedrelinga cateniformis partial rbcL gene for ribulose bisphosphate carboxylase large chain, specimen voucher Klitgaard B. B. 698 (K)	------------------------GCAAGCGTTGGATTCAAAGCTGGTGTTAAAGATTATAAATTGACTTATTATACTCCTGACTATGAAACCAAAGATAGTGATATCTTGGCAGCATTCCGAGTAACTCCTCAACCTGGAGTTCCGCCTGAAGAAGCAGGTGCCGCGGTAGCTGCTGAATCTTCTACTGGTACATGGACAACTGTGTGGACCGATGGGCTTACCAGTCTTGATCGTTACAAAGGACGATGCTACCACATCGAGTCCGTTGCTGGAGAAGAAAATCAATATATTGCTTATGTAGCTTATCCCTTAGACCTTTTTGAAGAAGGTTCTGTTACTAACATGTTTACTTCGATTGTGGGTAATGTATTTGGGTTCAAGGCCCTGCGCGCTCTA…
AM234253.1	Fabaceae		Archidendron hirsutum	>gi|148590325|emb|AM234253.1| Archidendron hirsutum partial rbcL gene for ribulose bisphosphate carboxylase large chain, specimen voucher Douglas 625 (MEL)	---------CAAACAGAAACTAAAGCAAGTGTTGGATTCAAAGCTGGTGTTAAAGATTATAAATTGACTTATTATACTCCTGACTATGAAACCAAAGATAGTGATATCTTGGCAGCATTCCGAGTAACTCCTCAACCTGGAGTTCCGCCTGAAGAAGCAGGTGCCGCGGTAGCTGCTGAATCTTCTACTGGTACATGGACAACTGTGTGGACCGATGGGCTTACCAGTCTTGATCGTTACAAAGGACGATGCTACCACATCGAGTCCGTTGCTGGAGAAGAAAATCAATATATTGCTTATGTAGCTTATCCCTTAGACCTTTTTGAAGAAGGTTCTGTTACTAACATGTTTACTTCGATTGTGGGTAATGTATTTGGGTTCAAGGCCCTGCGCGCTCTA…
AM234251.1	Fabaceae		Parkia multijuga	>gi|148590321|emb|AM234251.1| Parkia multijuga partial rbcL gene for ribulose bisphosphate carboxylase large chain, specimen voucher Klitgaard B. B. 697 (K)	---------------------AAAGCAAGCGTTGGATTCAAAGCTGGTGTTAAAGATTATAAATTGACTTATTATACTCCTGACTATGAAACTAAAGATAGTGATATCTTGGCAGCATTCCGAGTAACTCCTCAACCAGGAGTTCCGCCTGAAGAAGCGGGTGCCGCGGTAGCTGCTGAATCTTCTACTGGTACATGGACAACTGTGTGGACCGATGGGCTTACCAGTCTTGATCGTTACAAAGGACGATGCTACCACATCGAGCCCGTTGCTGGAGAAGAAAGTCAATTTATTGCTTATGTAGCTTATCCCTTAGACCTTTTTGAAGAAGGTTCTGTTACTAACATGTTTACTTCCATTGTGGGTAATGTATTTGGGTTCAAGGCCCTGCGCGCTCTA…
AM234257.1	Fabaceae		Calpocalyx dinklagei	>gi|148590333|emb|AM234257.1| Calpocalyx dinklagei partial rbcL gene for ribulose bisphosphate carboxylase large chain, specimen voucher Breteler F. 15461 (WAG)	------------------------GCAAGCGTTGGATTCAAAGCTGGTGTTAAAGATTATAAATTGACTTATTATACTCCTGACTATGAAACCAAAGATACTGATATCTTGGCAGCATTCCGAGTAACTCCTCAACCTGGAGTTCCGCCTGAAGAAGCAGGTGCCGCGGTAGCTGCTGAATCTTCTACTGGTACATGGACAACTGTGTGGACCGACGGGCTTACCAGTCTTGATCGCTACAAAGGACGATGCTACCACATCGAGCCCGTTGCTGGAGAAGAAAATCAATATATTGCTTATGTAGCTTATCCCTTAGACCTTTTTGAAGAAGGTTCTGTTACTAACATGTTTACTTCCATTGTGGGTAATGTATTTGGGTTCAAGGCCCTGCGCGCTCTA…
AM234250.1	Fabaceae		Pentaclethra macrophylla	>gi|148590319|emb|AM234250.1| Pentaclethra macrophylla partial rbcL gene for ribulose bisphosphate carboxylase large chain, specimen voucher DeWilde 11496 (WAG)	---------CAAACAGAAACTAAAGCAAGTGTTGGGTTCAAAGCTGGTGTTAAAGATTATAAATTGACTTATTATACTCCTGACTATGAAACCAAAGATACTGATATCTTGGCAGCATTCCGAGTAACTCCTCAACCTGGAGTTCCGCCCGAAGAAGCGGGTGCCGCGGTAGCTGCTGAATCTTCTACTGGTACATGGACAACTGTGTGGACCGATGGGCTTACCAGTCTTGATCGTTACAAAGGACGATGCTACCACATCGAGCCCGTTGCTGGAGAAGAAAATCAATATATTGCTTATGTAGCTTATCCCTTAGACCTTTTTGAAGAAGGTTCTGTTACTAACATGTTTACTTCCATTGTGGGTAATGTATTTGGGTTCAAGGCCCTGCGCGCTCTA…
AM234242.1	Fabaceae		Sclerolobium sp.	>gi|148590303|emb|AM234242.1| Sclerolobium sp. Klitgaard 687 partial rbcL gene for ribulose bisphosphate carboxylase large chain, specimen voucher Klitgaard B. B. 687 (K)	---------CAAACAGAAACTAAAGCAAGTGTTGGGTTCAAAGCTGGTGTTAAAGATTATAAATTGACTTATTATACTCCTGACTATGAAACCAAAGATACTGATATCTTGGCAGCATTCCGAGTAACTCCTCAACCTGGGGTTCCGCCTGAAGAAGCAGGTGCCGCGGTAGCTGCTGAATCTTCTACTGGTACATGGACAACTGTGTGGACCGATGGGCTTACCAGTCTTGATCGTTACAAAGGACGATGCTACCACATCGAGCCCGTTGCTGGAGAAGAAAATCAATATATTGCTTATGTAGCTTATCCCTTAGACCTTTTTGAAGAAGGTTCTGTTACTAACATGTTTACTTCCATTGTGGGTAATGTATTTGGGTTCAAGGCCCTGCGCGCTCTA…
AM234243.1	Fabaceae		Peltophorum pterocarpum	>gi|148590305|emb|AM234243.1| Peltophorum pterocarpum partial rbcL gene for ribulose bisphosphate carboxylase large chain, specimen voucher Goyder 3719 (K)	---------CAAACAGAAACTAAAGCAAGTGTTGGGTTCAAAGCTGGTGTTAAAGATTATAAATTGACTTATTATACTCCTGACTATGAAACCAAAGATACTGATATCTTGGCAGCATTCCGAGTAACTCCTCAACCTGGAGTTCCGCCTGAAGAAGCAGGTGCCGCGGTAGCTGCTGAATCTTCTACTGGTACATGGACAACTGTGTGGACCGATGGGCTTACCAGTCTTGATCGTTACAAAGGACGATGCTACCACATCGAGCCCGTTGCTGGAGAAGAAAATCAATATATTGCTTATGTAGCTTATCCCTTAGACCTTTTTGAAGAAGGTTCTGTTACTAACATGTTTACTTCCATTGTGGGTAATGTATTTGGATTCAAGGCCCTGCGCGCTCTA…
AM234237.1	Fabaceae		Umtiza listeriana	>gi|148590293|emb|AM234237.1| Umtiza listeriana partial rbcL gene for ribulose bisphosphate carboxylase large chain, specimen voucher Schrire B. 2602 (K)	---------CAAACAGAAACTAAAGCAAGTGTTGGGTTCAAAGCTGGTGTTAAAGATTATAAATTGACTTATTATACTCCTGACTATGAAACCAAAGATACTGATATCTTGGCAGCATTCCGAGTAACTCCTCAACCTGGAGTTCCGCCTGAAGAAGCAGGTGCCGCGGTAGCTGCTGAATCTTCTACTGGTACATGGACAACTGTGTGGACCGATGGGCTTACCAGTCTTGATCGTTACAAAGGACGATGCTACCACATCGAGCCCGTTGCTGGAGAAGAAAGTCAATTTATTGCTTATGTAGCTTATCCCTTAGACCTTTTTGAAGAAGGTTCTGTTACTAACATGTTTACTTCCATTGTGGGTAATGTATTTGGGTTCAAGGCCCTGCGCGCTCTA…
AM234249.1	Fabaceae		Storckiella australiensis	>gi|148590317|emb|AM234249.1| Storckiella australiensis partial rbcL gene for ribulose bisphosphate carboxylase large chain, specimen voucher Hill 2096 (K)	---------CAAACAGAAACTAAAGCAAGTGTTGGGTTCAAAGCTGGTGTTAAAGATTATAAATTGACTTATTATACTCCTGACTATGAAACCAAAGATACTGATATCTTGGCAGCATTCCGAGTAACTCCTCAACCTGGAGTTCCCCCTGAAGAAGCAGGTGCCGCGGTAGCTGCTGAATCTTCTACTGGTACATGGACAACTGTGTGGACCGATGGGCTTACCAGTCTTGATCGTTACAAAGGACGATGCTACCACATCGAGCCCGTTGCTGGAGAAGAAAATCAATATATTGCTTATGTAGCTTATCCCTTAGACCTTTTTGAAGAAGGTTCTGTTACTAACATGTTTACTTCCATTGTGGGTAATGTATTTGGGTTCAAGGCCCTGCGCGCTCTA…
AM234245.1	Fabaceae		Dialium guianense	>gi|148590309|emb|AM234245.1| Dialium guianense partial rbcL gene for ribulose bisphosphate carboxylase large chain, specimen voucher Klitgaard B. B. 686 (K)	---------CAAACAGAAATTAAAGCAAGTGTTGGGTTCAAAGCTGGTGTTAAAGATTATAAATTGACTTATTATACTCCTGAATATGAAACCAAAGATACTGATATCTTGGCAGCATTCCGAGTAACTCCTCAACCTGGAGTTCCCCCTGAAGAAGCAGGTGCCGCGGTAGCTGCTGAATCTTCCACTGGTACATGGACAACTGTGTGGACCGATGGGCTTACCAGTCTTGATCGTTACAAAGGACGATGCTACCACATCGAGCCCGTTGCTGGAGAAGAAAATCAATATATTGCTTATGTAGCTTATCCCTTAGACCTTTTTGAAGAAGGTTCTGTTACTAACATGTTTACTTCCATTGTGGGTAATGTATTTGGGTTCAAGGCCCTGCGCGCGCTA…
AM234246.1	Fabaceae		Poeppigia procera	>gi|148590311|emb|AM234246.1| Poeppigia procera partial rbcL gene for ribulose bisphosphate carboxylase large chain, specimen voucher Howard 5162 (MT)	---------CAAACAGAAAGTAAAGCAAGTGTTGGGTTCAAAGCTGGCGTTAAAGATTATAAATTGACTTATTATACTCCTGAGTATGAAACCAAAGATACTGATATCTTGGCAGCATTCCGAGTAACTCCTCAACCTGGAGTTCCCCCTGAAGAAGCAGGTGCCGCGGTAGCTGCTGAATCTTCTACTGGTACATGGACAACTGTGTGGACCGATGGGCTTACCAGTCTTGATCGTTACAAAGGACGATGCTACCACATCGAGCCTGTTGCTGGAGAAGAAAACCAATATATTGCTTATGTAGCTTATCCCTTAGACCTTTTTGAAGAAGGTTCTGTTACTAACATGTTTACTTCCATTGTGGGTAATGTATTTGGGTTCAAGGCCTTGCGAGCTCTA…
AM234262.1	Fabaceae		Bauhinia galpinii	>gi|148590343|emb|AM234262.1| Bauhinia galpinii partial rbcL gene for ribulose bisphosphate carboxylase large chain, specimen voucher Forest F. 347 (NBG)	---------------GAAACTAAAGCAAGTGTTGGGTTCAAAGCTGGTGTTAAAGATTATAAATTGACTTATTATACTCCTGACTATGAAACCAAAGATACTGATATCTTGGCAGCATTCCGAGTAACTCCTCAACCTGGAGTTCCTCCTGAAGAAGCAGGTGCCGCGGTAGCTGCTGAATCTTCTACTGGTACATGGACAACTGTGTGGACCGATGGGCTTACCAGTCTTGATCGTTACAAAGGACGATGCTACCACATCGAGCCCGTTGCTGGAGAAGAAAATCAATATATTGCCTATGTAGCTTATCCCCTAGACCTTTTTGAAGAAGGTTCTGTTACTAACATGTTTACTTCCATTGTGGGTAATGTATTTGGATTCAAAGCCCTGCGCGCTCTA…
AM234269.1	Fabaceae		Brenierea insignis	>gi|148590357|emb|AM234269.1| Brenierea insignis partial rbcL gene for ribulose bisphosphate carboxylase large chain, specimen voucher Dupuy M430 (K)	ATGTCACCACAAACAGAAACTAAAGCAAGTGTTGGATTCAAAGCTGGTGTTAAAGATTATAAATTGACTTATTATACTCCTGACTATGAAACCAAAGATACTGATATCTTGGCAGCATTTCGAGTAACTCCTCAACCTGGAGTTCCTCCTGAAGAAGCGGGTGCCGCGGTAGCTGCTGAATCTTCTACTGGTACATGGACAACTGTGTGGACCGATGGGCTTACCAGTCTTGATCGTTACAAAGGACGATGCTACCACATCGAGCCCGTTGCTGGAGAAGAAAATCAATATATTGCCTATGTAGCTTATCCCTTAGACCTTTTTGAAGAAGGTTCTGTTACTAACATGTTTACTTCCATTGTGGGTAATGTATTTGGATTCAAGGCCCTGCGCGCTCTA…
AM234265.1	Fabaceae		Griffonia physocarpa	>gi|148590349|emb|AM234265.1| Griffonia physocarpa partial rbcL gene for ribulose bisphosphate carboxylase large chain, specimen voucher Cheek M. 8013 (K)	---------CAAACAGAAACTAAAGCATTTGTTGGGTTCAAAGCTGGTGTTAAAGATTATAAATTGACTTATTATACTCCTGACTATGAAACCAAAGATACTGATATCTTGGCAGCATTTCGAGTAACTCCTCAACCTGGAGTTCCTCCTGAAGAAGCAGGTGCCGCGGTAGCTGCTGAATCTTCTACTGGTACATGGACAACTGTGTGGACCGATGGGCTTACCAGTCTTGATCGTTACAAAGGACGATGCTACCACATTGAGCCCGTTGCTGGAGAAGAAAATCAATATATTGCCTATGTAGCTTATCCCTTAGACCTTTTTGAAGAAGGTTCTGTTACTAACATGTTTACTTCCATTGTGGGTAATGTATTTGGATTCAAGGCCCTGCGCGCTCTA…
AM234266.1	Fabaceae		Bauhinia gilva	>gi|148590351|emb|AM234266.1| Bauhinia gilva partial rbcL gene for ribulose bisphosphate carboxylase large chain, specimen voucher Weston 2446 (NSW)	---------CAAACAGAAACTAAAGCAAGTGTTGGGTTCAAAGCTGGTGTTAAAGATTATAAATTGACTTATTATACTCCTGACTATGAAACCAAAGATACTGATATCTTGGCAGCATTCCGAGTAACTCCTCAACCTGGAGTTCCTCCTGAAGAAGCAGGTGCCGCGGTAGCTGCTGAATCTTCTACTGGTACATGGACAACTGTGTGGACCGATGGGCTTACCAGTCTTGATCGTTACAAAGGACGCTGCTACCACATCGAACCCGTTGCTGGAGAAGAAAATCAATATATTGCTTATGTAGCTTATCCCTTAGACCTTTTTGAAGAAGGTTCTGTTACTAACATGTTTACTTCCATTGTGGGTAATGTGTTTGGATTCAAGGCCCTGCGCGCTCTA…
AM234267.1	Fabaceae		Bauhinia syringifolia	>gi|148590353|emb|AM234267.1| Bauhinia syringifolia partial rbcL gene for ribulose bisphosphate carboxylase large chain, specimen voucher Weston 2449 (NSW)	---------CAAACAGAAACTAAAGCAAGTGTTGGGTTCAAAGCTGGTGTTAAAGATTATAAATTGACTTATTATACTCCTGACTATGAAACCAAAGATACTGATATCTTGGCAGCATTCCGAGTAACTCCTCAACCTGGAGTTCCTCCTGAAGAAGCAGGTGCCGCGGTAGCTGCTGAATCTTCTACTGGTACATGGACAACTGTGTGGACAGATGGGCTTACCAGTCTTGATCGTTACAAAGGACGCTGCTACCACATCGAGCCCGTTGCTGGAGAAGAAACTCAATTTATTGCTTATGTAGCTTATCCCTTAGACCTTTTTGAAGAAGGTTCTGTTACTAACATGTTTACTTCCATTGTGGGTAATGTATTTGGATTCAAGGCCCTGCGCGCTCTA…
AM234264.1	Fabaceae		Adenolobus pechuelii	>gi|148590347|emb|AM234264.1| Adenolobus pechuelii partial rbcL gene for ribulose bisphosphate carboxylase large chain, specimen voucher Oliver et al. 6527 (K)	---------CAAACAGAAACTAAAGCAAGTGTTGGGTTCAAAGCTGGTGTTAAAGATTATAAACTGACTTATTATACTCCTGACTATGAAACCAAAGATACTGATATCTTGGCAGCATTCCGAGTAACTCCGCAACCTGGAGTTCCTCCTGAAGAAGCAGGTGCCGCGGTAGCTGCTGAATCTTCTACTGGTACATGGACAACTGTGTGGACCGATGGGCTTACCAGTCTTGATCGTTACAAAGGACGATGCTACCACATCGAGCCCGTTGCTGGAGAAGAAAATCAATATATTGCTTATGTAGCTTATCCCTTAGACCTTTTTGAAGAAGGTTCTGTTACTAACATGTTTACTTCCATTGTGGGTAATGTATTTGGATTCAAGGCCCTGCGCGCTCTA…
AM234268.1	Fabaceae		Adenolobus garipensis	>gi|148590355|emb|AM234268.1| Adenolobus garipensis partial rbcL gene for ribulose bisphosphate carboxylase large chain, specimen voucher Leistuer et al. 246 (K)	---------CAAACAGAAACTAAAGCAAGTGTTGGGTTCAAAGCTGGTGTTAAAGATTATAAACTGACTTATTATACTCCTGACTATGAAACCAAAGATACTGATATCTTGGCAGCATTCCGAGTAACTCCTCAACCTGGAGTTCCTCCTGAAGAAGCAGGTGCCGCGGTAGCTGCTGAATCTTCTACTGGTACATGGACAACTGTGTGGACCGATGGGCTTACCAGTCTTGATCGTTACAAAGGACGATGCTACCACATCGAGCCCGTTGCTGGAGAAGAAAATCAATATATTGCTTATGTAGCTTATCCCTTAGACCTTTTTGAAGAAGGTTCTGTTACTAACATGTTTACTTCCATTGTGGGTAATGTATTTGGATTCAAGGCCCTGCGCGCTCTA…
AM234263.1	Fabaceae		Cercis chinensis	>gi|148590345|emb|AM234263.1| Cercis chinensis partial rbcL gene for ribulose bisphosphate carboxylase large chain, specimen voucher Bruneau A. 1182 (MT)	---------CAAACAGAAACTAAAGCAAGTGTTGGGTTCAAAGCTGGTGTTAAAGATTATAAATTGACTTATTATACTCCTGACTATGAAACCAAAGATACTGATATCTTGGCAGCATTCCGAGTAACTCCTCAACCTGGAGTTCCTCCTGAAGAAGCAGGTGCCGCGGTAGCTGCTGAATCTTCTACTGGTACATGGACAACTGTGTGGACCGATGGGCTTACCAGTCTTGATCGTTACAAAGGACGATGCTACCACATCGAGCCCGTTGCTGGAGAAGAAAGTCAATTTATTGCTTATGTAGCTTATCCCTTAGACCTTTTTGAAGAAGGTTCTGTTACTAACATGTTTACTTCCATTGTGGGTAATGTATTTGGATTCAAGGCCCTGCGCGCTCTA…
AM234270.1	Fabaceae		Recchia mexicana	>gi|148590359|emb|AM234270.1| Recchia mexicana partial rbcL gene for ribulose bisphosphate carboxylase large chain	---------------CGAACTAAAGCAAGTGTTGGGTTCAAAGCTGGTGTTAAAGATTATAAATTGACTTATTATACTCCTGAATATGAAACCAAGGATACTGATATCTTGGCAGCATTTCGAGTAACTCCTCAACCTGGAGTTCCGCCTGAGGAAGCAGGGGCCGCGGTAGCTGCTGAATCTTCTACTGGTACATGGACAACTGTGTGGACCGATGGGCTTACTAGTCTTGATCGTTACAAAGGACGATGCTACCACATCGAGCCCGTTGCTGGAGAAGAAAATCAATATATTGCTTATGTAGCTTATCCCTTAGACCTTTTTGAAGAAGGTTCTGTTACTAACATGTTTACTTCCATTGTGGGTAATGTATTTGGGTTCAAGGCCCTGCGCGCTCTA…
Note. *, **, and ***; The sequences of the two strains are exactly the same.
